# Supplementary material for: Ultrafast structural dynamics of carbon–carbon single-bond rotation in transient radical species at non-equilibrium
Source: Nat Commun. 2025 Feb 25;16:1969. doi: 10.1038/s41467-025-57279-7 (PMC11861307; doi:10.1038/s41467-025-57279-7)
Supplement: Supplementary file 3 — Supplementary Data 1 [file 41467_2025_57279_MOESM3_ESM.zip]

Archive with 6 entries (6 files):
- c2f4.txt
- c2f4i2anti.txt
- c2f4i2gau.txt
- c2f4ianti.txt
- c2f4igau.txt
- iradical.txt
