# Supplementary material for: Ultrafast structural dynamics of carbon–carbon single-bond rotation in transient radical species at non-equilibrium
Source: Nat Commun. 2025 Feb 25;16:1969. doi: 10.1038/s41467-025-57279-7 (PMC11861307; doi:10.1038/s41467-025-57279-7)
Supplement: Supplementary file 3 — Supplementary Data 1 [file 41467_2025_57279_MOESM3_ESM.zip › c2f4.txt]

6	0	0	0
6	0.079884543	-1.218196581	-0.49300214
9	-1.109946486	0.515964535	0.479243192
9	1.022064994	0.82418124	0.063111585
9	1.189831029	-1.734161116	-0.972245332
9	-0.94218045	-2.042377821	-0.556113725
