# Supplementary material for: Ultrafast structural dynamics of carbon–carbon single-bond rotation in transient radical species at non-equilibrium
Source: Nat Commun. 2025 Feb 25;16:1969. doi: 10.1038/s41467-025-57279-7 (PMC11861307; doi:10.1038/s41467-025-57279-7)
Supplement: Supplementary file 3 — Supplementary Data 1 [file 41467_2025_57279_MOESM3_ESM.zip › c2f4i2anti.txt]

6    -0.53312602     0.57110643     0.00000004
6     0.53312604    -0.57110640     0.00000005
53    -2.62535598    -0.10265086     0.00000008
53     2.62535602     0.10265085     0.00000006
9    -0.29415270     1.39394670    -1.14462382
9    -0.29415270     1.39394694     1.14462370
9     0.29415263    -1.39394695     1.14462368
9     0.29415270    -1.39394669    -1.14462379
