# Supplementary material for: Ultrafast structural dynamics of carbon–carbon single-bond rotation in transient radical species at non-equilibrium
Source: Nat Commun. 2025 Feb 25;16:1969. doi: 10.1038/s41467-025-57279-7 (PMC11861307; doi:10.1038/s41467-025-57279-7)
Supplement: Supplementary file 3 — Supplementary Data 1 [file 41467_2025_57279_MOESM3_ESM.zip › c2f4i2gau.txt]

6     0.37761804     0.68728335     0.97325071
6    -0.37761811    -0.68728332     0.97325069
53   -0.09550034     2.04760401    -0.68816636
53    0.09550043    -2.04760395    -0.68816639
9     1.78158114     0.41425658     0.99215182
9     0.08309126     1.34432667     2.20894283
9    -0.08309116    -1.34432658     2.20894287
9    -1.78158127    -0.41425675     0.99215184
