# Supplementary material for: Ultrafast structural dynamics of carbon–carbon single-bond rotation in transient radical species at non-equilibrium
Source: Nat Commun. 2025 Feb 25;16:1969. doi: 10.1038/s41467-025-57279-7 (PMC11861307; doi:10.1038/s41467-025-57279-7)
Supplement: Supplementary file 3 — Supplementary Data 1 [file 41467_2025_57279_MOESM3_ESM.zip › c2f4ianti.txt]

6    -0.55251042     0.56387588     0.00000000
6     0.44321928    -0.60062189     0.00000000
53    -2.69760018    -0.01574944    -0.00000001
9    -0.27660979     1.36541955    -1.14846756
9    -0.27660976     1.36541956     1.14846755
9     0.41073143    -1.38895883     1.15049329
9     0.41073144    -1.38895883    -1.15049329
