# Supplementary material for: Ultrafast structural dynamics of carbon–carbon single-bond rotation in transient radical species at non-equilibrium
Source: Nat Commun. 2025 Feb 25;16:1969. doi: 10.1038/s41467-025-57279-7 (PMC11861307; doi:10.1038/s41467-025-57279-7)
Supplement: Supplementary file 3 — Supplementary Data 1 [file 41467_2025_57279_MOESM3_ESM.zip › c2f4igau.txt]

6     0.37352596     0.72458012     1.02150625
6    -0.40682556    -0.59580896     1.04893959
53    -0.10511060     1.97697199    -0.72405560
9     1.76344420     0.39525324     1.01843236
9     0.13754783     1.45546931     2.23953298
9    -0.06336942    -1.45229204     2.09694140
9    -1.79471285    -0.45656970     0.95922743
