# Supplementary material for: Ultrafast structural dynamics of carbon–carbon single-bond rotation in transient radical species at non-equilibrium
Source: Nat Commun. 2025 Feb 25;16:1969. doi: 10.1038/s41467-025-57279-7 (PMC11861307; doi:10.1038/s41467-025-57279-7)
Supplement: Supplementary file 6 — Source data [file 41467_2025_57279_MOESM6_ESM.zip]

Archive with 12 entries (10 files):
- Ihee_source_data_main/
- Ihee_source_data_main/Fig_2.xlsx
- Ihee_source_data_main/Fig_3.xlsx
- Ihee_source_data_SI/
- Ihee_source_data_SI/Suppl_Fig_11.xlsx
- Ihee_source_data_SI/Suppl_Fig_12.xlsx
- Ihee_source_data_SI/Suppl_Fig_14.xlsx
- Ihee_source_data_SI/Suppl_Fig_15.zip
- Ihee_source_data_SI/Suppl_Fig_16.zip
- Ihee_source_data_SI/Suppl_Fig_3.xlsx
- Ihee_source_data_SI/Suppl_Fig_5.xlsx
- Ihee_source_data_SI/Suppl_Fig_8-10.xlsx
