# Supplementary material for: Ultrafast structural dynamics of carbon–carbon single-bond rotation in transient radical species at non-equilibrium
Source: Nat Commun. 2025 Feb 25;16:1969. doi: 10.1038/s41467-025-57279-7 (PMC11861307; doi:10.1038/s41467-025-57279-7)
Supplement: Supplementary file 6 — Source data [file 41467_2025_57279_MOESM6_ESM.zip › Ihee_source_data_main/Fig_2.xlsx]

## Sheet: Fig. 2b
t	V1	V1(err)	V1(fit)	V2	V2(err)	V2(fit)	V3	V3(err)	V3(fit)	V4	V4(err)	V4(fit)	V5	V5(err)	V5(fit)
-0.26117	-9.82438e-07	0.000138095	6.33485e-09	-2.87137e-05	-0.000502195	7.77801e-10	-0.000215905	0.000386266	3.38286e-09	-0.00011434	0.000251934	2.35914e-09	7.84595e-06	0.000201496	1.8111e-09
-0.21117	3.25965e-05	0.000133942	1.10126e-07	-0.000288802	-0.000473698	1.34968e-08	-4.14541e-05	0.000383028	5.86026e-08	-3.00155e-06	0.000249278	4.08968e-08	-0.000127424	0.000197301	3.13863e-08
-0.16117	-6.74668e-05	0.00012886	1.00975e-06	0.000434281	-0.000460863	1.2351e-07	8.10222e-05	0.000355526	5.35277e-07	0.000169158	0.000236394	3.73838e-07	6.75352e-05	0.000183611	2.86804e-07
-0.11117	0.000132915	0.00013446	7.35665e-06	-0.000292148	-0.000481685	8.97028e-07	2.37871e-05	0.000386699	3.87578e-06	-7.80795e-05	0.000243156	2.71021e-06	0.000131902	0.000191889	2.07808e-06
-0.06117	6.29805e-05	0.00014751	3.30753e-05	0.000537977	-0.00053389	4.01818e-06	0.00023742	0.000421281	1.7297e-05	-5.85155e-05	0.000256323	1.21133e-05	9.22109e-05	0.000210749	9.28172e-06
-0.01117	-1.82021e-05	0.000135218	0.0001116	0.000953254	-0.000490875	1.34808e-05	0.000387012	0.000375005	5.76828e-05	0.000127435	0.00024271	4.0492e-05	0.000101726	0.000191469	3.09933e-05
0.03883	0.000417172	0.000150866	0.000265752	0.00075344	-0.000546416	3.1874e-05	0.000704743	0.000418239	0.000135303	-0.000140522	0.000260607	9.52738e-05	0.000236469	0.00020509	7.28219e-05
0.08883	0.000429219	0.000171252	0.000489686	0.00156	-0.000612066	5.81327e-05	0.00123	0.000471243	0.000243702	0.000213328	0.000288833	0.000172418	-0.000119322	0.000221567	0.000131502
0.13883	0.000515199	0.000148411	0.000727247	0.00167	-0.000538488	8.52543e-05	0.000803783	0.000419071	0.00035137	0.000448258	0.000260023	0.000250159	2.91034e-05	0.000213563	0.000190247
0.18883	0.00083209	0.000125374	0.000925912	0.00117	-0.000445709	0.00010686	0.00038882	0.000351197	0.000429819	0.000282761	0.000228495	0.000308689	0.000424656	0.000185212	0.00023382
0.23883	0.00124	0.000145624	0.00107	0.00127	-0.00051877	0.000121499	0.00113	0.000394629	0.000473664	-0.0002127	0.000252665	0.000343889	0.000486928	0.000200498	0.000259179
0.28883	0.00124	0.000149081	0.00117	0.000652567	-0.000534911	0.000129965	0.000647203	0.000405398	0.00048691	3.50592e-05	0.000258316	0.000358268	0.000285324	0.000205752	0.000268341
0.33883	0.00128	0.000133529	0.00123	-0.000355614	-0.000500671	0.000134672	0.000299423	0.000374663	0.000481087	0.000794282	0.000249356	0.000359563	0.000329781	0.000198361	0.000267349
0.38883	0.0012	0.000136196	0.00127	0.000408098	-0.000498232	0.000136964	0.000194581	0.000388523	0.000462422	0.000422009	0.000243384	0.000351943	0.000266711	0.000198029	0.000259462
0.43883	0.00113	0.000126313	0.00129	0.000413272	-0.000464136	0.00013806	-0.000107242	0.00036109	0.000436785	0.000298547	0.00023505	0.000339387	0.000384248	0.00018529	0.000247774
0.48883	0.00125	0.000134784	0.00131	-0.000384041	-0.000487638	0.000138563	-0.000240854	0.000392945	0.000406958	0.000649446	0.000258067	0.000323756	0.000542072	0.00020684	0.000233743
0.53883	0.00148	0.000131205	0.00132	-0.00023102	-0.000488075	0.000138927	0.000570135	0.00037694	0.000375263	0.000144356	0.0002361	0.000306643	0.000257985	0.000191092	0.000218602
0.58883	0.0012	0.00013383	0.00132	0.000162123	-0.000490888	0.000139413	-0.000147079	0.000382244	0.000342896	0.000256571	0.000251912	0.000288842	0.000413679	0.000200833	0.000202975
0.63883	0.00133	0.000130734	0.00132	-0.000805745	-0.000484774	0.00014016	9.57631e-05	0.000367549	0.000310698	0.000515769	0.000238805	0.000270946	2.78356e-05	0.00019253	0.000187318
0.68883	0.00131	0.000133538	0.00132	-0.000302586	-0.000491361	0.000141282	4.18421e-05	0.000378645	0.000279199	0.000289152	0.000237774	0.000253305	0.000148784	0.000194871	0.000171907
0.73883	0.00146	0.000150252	0.00133	-0.000431472	-0.000546878	0.000142796	0.00044638	0.00041107	0.000248634	0.000123311	0.000261496	0.000236101	-8.67597e-05	0.000203175	0.00015688
0.78883	0.00131	0.000144538	0.00132	1.18043e-05	-0.000519501	0.000144752	0.00024663	0.000402251	0.000219255	0.000211189	0.000249108	0.000219499	0.000155276	0.000203494	0.000142366
0.83883	0.00124	0.000133936	0.00132	-8.07649e-05	-0.000479674	0.000147118	-0.000183105	0.000379905	0.000191056	0.000221167	0.000238304	0.000203515	0.000167089	0.000193405	0.000128374
0.88883	0.00155	0.000171597	0.00132	-0.000620025	-0.000628986	0.00014992	0.000906103	0.000476407	0.000164168	0.000130095	0.000295069	0.000188234	-0.000290932	0.000236537	0.000114972
0.93883	0.00151	0.000158228	0.00132	-0.000156414	-0.000570535	0.000153109	0.000443445	0.000449226	0.000138493	-0.000195246	0.00028055	0.00017361	0.000126502	0.00022391	0.00010212
0.98883	0.00143	0.000152916	0.00132	-0.000498533	-0.00054865	0.000156699	0.000808028	0.000428552	0.000114113	0.00051193	0.000270648	0.000159692	-0.000222228	0.000214274	8.98583e-05
1.03883	0.00131	0.000138849	0.00132	-1.35338e-05	-0.000506901	0.000160639	0.000148787	0.000389773	9.08968e-05	1.34556e-05	0.000243821	0.000146412	-8.72482e-06	0.000199073	7.813e-05
1.08883	0.00142	0.000143646	0.00132	-0.000431204	-0.000525919	0.000164936	4.38663e-05	0.000384654	6.8903e-05	0.000222742	0.000256229	0.000133804	0.000255714	0.000202947	6.69631e-05
1.13883	0.00134	0.000143909	0.00132	-0.000331924	-0.00051787	0.000169542	-8.90507e-05	0.000400737	4.7997e-05	0.000250061	0.000251789	0.000121796	4.12659e-05	0.000203542	5.62974e-05
1.18883	0.00126	0.000134382	0.00131	-0.000536201	-0.000499248	0.000174461	5.70297e-05	0.000384439	2.82238e-05	0.000438696	0.000245258	0.000110412	-0.000468385	0.000197442	4.61547e-05
1.23883	0.00145	0.000143095	0.00131	-0.000121934	-0.000518294	0.000179648	0.000740964	0.000406445	9.45391e-06	3.84559e-05	0.000242987	9.95837e-05	-0.000109598	0.000203444	3.64762e-05
1.28883	0.00124	0.000138906	0.00131	-0.000103944	-0.000518721	0.000185106	0.000140533	0.000393068	-8.27454e-06	0.000210831	0.000252448	8.93307e-05	-0.00029789	0.000201723	2.72802e-05
1.33883	0.00123	0.000130153	0.00131	0.000268105	-0.000491525	0.000190795	-0.000321201	0.000363509	-2.50829e-05	0.000135758	0.000240411	7.95868e-05	5.63937e-05	0.000194961	1.85115e-05
1.38883	0.0013	0.000139473	0.00131	-9.03123e-06	-0.000506132	0.000196715	0.000118857	0.000387617	-4.09377e-05	0.000219456	0.000249167	7.03708e-05	-0.000306438	0.000202	1.01863e-05
1.43883	0.00133	0.000146547	0.00131	0.00051141	-0.00054369	0.000202831	1.19449e-05	0.000408833	-5.5951e-05	-0.000192249	0.000260479	6.16209e-05	-0.000138947	0.000206304	2.25307e-06
1.48883	0.0013	0.000141099	0.0013	-0.000179793	-0.000520612	0.000209143	0.000426539	0.000400569	-7.00932e-05	0.0003968	0.000253072	5.33536e-05	-0.000322952	0.000200191	-5.27357e-06
1.53883	0.00131	0.000141301	0.0013	0.000688568	-0.000525523	0.000215619	0.000184677	0.000399637	-8.34672e-05	-0.000360212	0.000255681	4.55122e-05	-0.000174139	0.000202497	-1.2441e-05
1.58883	0.00129	0.000144633	0.0013	0.000672889	-0.000509136	0.000222258	-0.000110504	0.00039944	-9.60462e-05	-5.01731e-05	0.0002601	3.81116e-05	-8.85089e-05	0.000201543	-1.92361e-05
1.63883	0.00115	0.000139438	0.0013	0.000235016	-0.000525198	0.000229033	-0.000538867	0.000393144	-0.000107924	2.92089e-05	0.000239405	3.10997e-05	0.000219183	0.000202186	-2.57023e-05
1.68883	0.00122	0.000143817	0.0013	0.000286731	-0.000526502	0.000235941	-8.3771e-05	0.000396799	-0.000119078	0.000157584	0.000261111	2.44899e-05	0.000379106	0.000208201	-3.18278e-05
1.73883	0.00127	0.000126047	0.0013	0.000171757	-0.000472979	0.000242959	-0.0003582	0.000359099	-0.000129593	-3.5075e-05	0.000228155	1.82347e-05	0.000349892	0.000189908	-3.76523e-05
1.78883	0.00128	0.000131814	0.0013	0.000224895	-0.000496006	0.000250083	-0.000263538	0.000372874	-0.000139448	-1.89319e-07	0.00024646	1.2346e-05	0.000177362	0.000195344	-4.31652e-05
1.83883	0.00133	0.000142153	0.00129	-0.000113675	-0.00051819	0.000257294	-0.000243322	0.000402561	-0.000148721	-5.26209e-05	0.000256297	6.78049e-06	3.89235e-05	0.000201804	-4.84029e-05
1.88883	0.00136	0.00014743	0.00129	0.000410625	-0.000536403	0.000264587	0.000183666	0.000418057	-0.000157393	-0.000369657	0.000249998	1.54898e-06	-0.000173424	0.000209381	-5.33556e-05
1.93883	0.00141	0.00014182	0.00129	-0.00021662	-0.000521529	0.000271946	1.38166e-05	0.000397359	-0.000165536	3.52552e-05	0.000247798	-3.3883e-06	-0.000204255	0.000204931	-5.80568e-05
1.98883	0.00137	0.000128138	0.00129	-0.000204086	-0.000471785	0.000279366	-0.000359459	0.000357049	-0.000173132	-0.000197663	0.00022882	-8.02145e-06	-0.000167208	0.000181238	-6.24975e-05
2.03883	0.00128	0.000156782	0.00129	0.000388796	-0.000566764	0.000286832	-0.00034703	0.000424415	-0.000180246	-7.92132e-05	0.000267365	-1.23868e-05	0.000143911	0.000218834	-6.67084e-05
2.08883	0.00111	0.000148302	0.00129	0.000287922	-0.000550198	0.000294339	-0.000624859	0.000433774	-0.000186864	0.000351622	0.000283525	-1.64755e-05	-0.000111808	0.000230189	-7.06813e-05
2.13883	0.00108	0.000147047	0.00129	0.000395928	-0.000531398	0.000301876	-0.000727934	0.000429888	-0.000193045	0.000466664	0.000270798	-2.03206e-05	3.06815e-06	0.000218412	-7.44444e-05
2.18883	0.00125	0.000145892	0.00128	0.000623904	-0.000521121	0.000309437	-0.000432304	0.000422328	-0.000198774	6.94955e-05	0.000257139	-2.39142e-05	9.77901e-05	0.000218389	-7.79901e-05
2.23883	0.00126	0.000128416	0.00128	0.000335488	-0.000465077	0.000317012	-0.000558653	0.000363844	-0.000204106	-6.48058e-05	0.000222653	-2.72865e-05	0.000126942	0.000184809	-8.13442e-05
2.28883	0.00144	0.000148792	0.00128	0.000396982	-0.000548493	0.000324595	2.46251e-05	0.000409581	-0.000209028	-0.000374745	0.000268861	-3.04302e-05	4.68135e-05	0.000211864	-8.45e-05
2.33883	0.00129	0.000131733	0.00128	0.000550146	-0.000489218	0.000332178	-0.000148017	0.000375482	-0.000213591	7.41614e-06	0.000240824	-3.3373e-05	-0.000290363	0.000193899	-8.7481e-05
2.38883	0.00134	0.00014514	0.00128	0.00104	-0.000531377	0.000339756	0.000101105	0.0004182	-0.000217782	-0.000466273	0.000250807	-3.61084e-05	-0.00016854	0.000205671	-9.0281e-05
2.43883	0.00143	0.000149882	0.00128	0.000532193	-0.000540747	0.000347322	-0.000147698	0.000426147	-0.000221647	-0.000479643	0.000261128	-3.86615e-05	0.000152353	0.000213061	-9.29216e-05
2.48883	0.00136	0.000142092	0.00128	0.000988609	-0.000510628	0.00035487	0.000116494	0.000396283	-0.000225175	-0.000383651	0.000247567	-4.10266e-05	-0.000170612	0.000198328	-9.53972e-05
2.53883	0.00133	0.000129883	0.00128	0.000728123	-0.000475949	0.000362396	-9.72912e-05	0.000367551	-0.000228408	-0.000195401	0.000241209	-4.32264e-05	5.0671e-05	0.000189514	-9.77275e-05
2.58883	0.00138	0.000131112	0.00128	0.00104	-0.000476432	0.000369892	-0.00032006	0.000373887	-0.000231337	-0.000466607	0.000241761	-4.52559e-05	0.000154067	0.000193723	-9.99075e-05
2.63883	0.00119	0.000136364	0.00127	0.00107	-0.00049458	0.000377357	-0.000466778	0.000394688	-0.000233999	-0.000239071	0.000254046	-4.71358e-05	-6.34708e-05	0.000205159	-0.000101955
2.68883	0.00135	0.000145784	0.00127	0.000647263	-0.00053526	0.000384782	0.000218749	0.000418069	-0.000236386	-0.000135038	0.000256155	-4.88615e-05	-0.000355529	0.000208024	-0.000103866
2.73883	0.00128	0.000134538	0.00127	0.000907937	-0.000493853	0.000392167	4.814e-05	0.000379023	-0.000238532	1.86557e-05	0.000239081	-5.0452e-05	-0.000143555	0.000195189	-0.000105656
2.78883	0.00113	0.000132482	0.00127	0.000215978	-0.000483986	0.000399504	-0.000527638	0.000373927	-0.00024043	0.000311164	0.000230972	-5.19032e-05	-0.000238973	0.000195935	-0.000107322
2.83883	0.00116	0.000139299	0.00127	0.000328978	-0.000508324	0.000406794	-7.3663e-05	0.000403705	-0.000242111	0.00032198	0.000247251	-5.32323e-05	-0.000212276	0.000202666	-0.000108878
2.88883	0.00115	0.000117668	0.00127	0.000524942	-0.000430874	0.000414028	-0.000282655	0.000330984	-0.000243568	0.00016139	0.000212951	-5.44356e-05	-7.48451e-05	0.000170166	-0.000110321
2.93883	0.00133	0.00012801	0.00127	0.000688715	-0.000450152	0.000421208	0.000112004	0.000352979	-0.000244829	-8.69461e-05	0.000218632	-5.55287e-05	-8.96763e-05	0.000177058	-0.000111664
2.98883	0.00115	0.000114209	0.00127	0.000749904	-0.000416609	0.000428327	-0.000452891	0.000325025	-0.000245889	8.24136e-05	0.000199343	-5.65085e-05	-4.07484e-05	0.000165585	-0.000112904
3.03883	0.00119	0.000111698	0.00127	0.000195257	-0.00040214	0.000435385	-0.000536967	0.000314694	-0.000246774	0.000135547	0.000202606	-5.73891e-05	-0.000128671	0.00016528	-0.000114054
3.20113	0.00135	0.000146914	0.00126	-8.33967e-05	-0.00052681	0.000457831	-0.000723723	0.000416535	-0.000248482	-0.000111331	0.00025552	-5.95905e-05	0.000168196	0.000215772	-0.000117181
3.58693	0.00118	0.000130148	0.00126	0.000693374	-0.000484464	0.000508025	-9.50821e-06	0.000381437	-0.000246866	0.000293854	0.000239907	-6.15983e-05	-0.000254964	0.00019645	-0.00012159
4.01993	0.00125	0.000135904	0.00125	0.00074566	-0.000496994	0.000558438	-0.000298007	0.000382002	-0.000238541	6.06957e-05	0.000240668	-6.01114e-05	0.000258677	0.000203447	-0.000122871
4.50563	0.00121	0.000134244	0.00124	0.000594611	-0.000492698	0.000606517	-0.000349711	0.000391897	-0.000224669	0.000181983	0.000252445	-5.57359e-05	-0.000262762	0.000201797	-0.000121375
5.05073	0.00138	0.000158125	0.00124	0.000903738	-0.000561961	0.000651766	0.000617577	0.000431391	-0.000206509	-0.000180562	0.000269753	-4.92551e-05	-0.000231602	0.000220071	-0.000117712
5.66223	0.00117	0.000136704	0.00124	0.000856971	-0.000493111	0.000690231	-0.000599485	0.000389408	-0.000185598	-8.65092e-06	0.000255217	-4.14652e-05	-0.000151201	0.000200991	-0.000112297
6.34843	0.00149	0.000155656	0.00123	0.000603598	-0.000564216	0.000720996	7.37783e-05	0.000441474	-0.0001635	-0.000449681	0.000267802	-3.32643e-05	2.2381e-05	0.000219445	-0.000105831
7.11833	0.00132	0.000136071	0.00123	0.000888992	-0.00050037	0.000742049	0.000280326	0.000388306	-0.00014154	-0.000135768	0.000246628	-2.54013e-05	-0.000105041	0.000198214	-9.88078e-05
7.98213	0.00151	0.000153363	0.00123	0.000439485	-0.000555017	0.000750929	-0.000458754	0.000427435	-0.000121068	-0.000496693	0.000267344	-1.86368e-05	0.000254481	0.000211166	-9.1698e-05
8.95133	0.00124	0.000139121	0.00124	0.00047374	-0.000494658	0.000746524	-0.000209439	0.000394043	-0.000102952	0.00018039	0.00024498	-1.34908e-05	3.00411e-05	0.000202755	-8.4854e-05
10.0388	0.00115	0.000138282	0.00124	0.000213302	-0.00049817	0.000728394	-0.000323625	0.000384612	-8.75383e-05	0.000237375	0.000245765	-1.02108e-05	-0.000488794	0.000201143	-7.84355e-05
11.2588	0.00118	0.000137813	0.00125	0.00122	-0.000504632	0.000695523	5.16368e-05	0.000381369	-7.52216e-05	-4.70189e-05	0.000246597	-9.06522e-06	-0.000163825	0.000195648	-7.25785e-05
12.6278	0.00133	0.00014938	0.00125	0.001	-0.00054018	0.000648582	0.00027593	0.00041506	-6.55688e-05	-0.000245986	0.000259086	-9.90147e-06	-0.000102986	0.000211175	-6.71653e-05
14.1638	0.0012	0.000152323	0.00127	0.000482177	-0.000547866	0.000587405	1.54419e-05	0.000424198	-5.83861e-05	0.000320746	0.000266648	-1.26889e-05	-0.00034822	0.000211892	-6.21249e-05
15.8878	0.00127	0.000149188	0.00128	0.000205142	-0.000540003	0.00051238	-0.000169458	0.000426809	-5.31587e-05	3.3458e-05	0.000257479	-1.72406e-05	-0.000242014	0.000215914	-5.72834e-05
17.8218	0.00134	0.00013508	0.00129	0.00038099	-0.000503606	0.000423791	-5.38815e-05	0.000367324	-4.93886e-05	1.92613e-05	0.000249443	-2.33779e-05	0.000215938	0.000193601	-5.24663e-05
19.9918	0.00137	0.000145768	0.00131	0.000442833	-0.000521414	0.00032169	7.69243e-05	0.000402106	-4.65995e-05	-0.00033319	0.000254804	-3.0946e-05	0.00010451	0.000198649	-4.74979e-05
22.4258	0.00134	0.000153822	0.00133	0.000306667	-0.000562114	0.000205883	-0.000275305	0.000428825	-4.44058e-05	-0.000375378	0.000281738	-3.98386e-05	0.000531904	0.000221252	-4.22259e-05
25.1578	0.00135	0.000143185	0.00135	-0.000331388	-0.000518945	7.5761e-05	-0.000237767	0.000399345	-4.24938e-05	1.51756e-05	0.000254933	-5.00063e-05	-0.000153766	0.000202563	-3.65096e-05
28.2228	0.00121	0.00013661	0.00137	-0.000195406	-0.000502092	-6.94753e-05	-0.000175149	0.000402937	-4.06542e-05	8.48394e-05	0.000245943	-6.14489e-05	-0.000245434	0.000201536	-3.02398e-05
31.6618	0.00138	0.000139477	0.0014	-0.000473963	-0.000505031	-0.000230979	0.000241073	0.000394508	-3.87503e-05	-1.43083e-05	0.00024984	-7.42182e-05	-0.000354284	0.000202803	-2.33207e-05
35.5198	0.00137	0.000132552	0.00142	-0.000912546	-0.000493047	-0.000410079	-5.04552e-05	0.000373749	-3.67e-05	0.00021312	0.000244522	-8.83981e-05	-0.000179351	0.000205254	-1.56708e-05
39.8498	0.00139	0.000143215	0.00146	-0.000504657	-0.000521818	-0.000608368	-8.71766e-05	0.0004084	-3.44532e-05	-0.00029362	0.000251892	-0.000104105	0.00020098	0.000205018	-7.20993e-06
44.7068	0.00146	0.000139944	0.00149	-0.00133	-0.000514535	-0.000827379	-0.000127405	0.000382507	-3.19792e-05	0.000153463	0.000245914	-0.000121455	-0.000195246	0.000200012	2.13227e-06
50.1578	0.00134	0.000145827	0.00153	-0.00123	-0.000542847	-0.00107	-0.000499926	0.000404533	-2.92528e-05	-5.40116e-05	0.000258002	-0.000140591	-5.4406e-05	0.000211178	1.24349e-05
56.2728	0.00182	0.000168512	0.00157	-0.000901343	-0.000596569	-0.00133	0.000811685	0.000455834	-2.62541e-05	-0.000646526	0.000274121	-0.000161642	-6.44165e-05	0.00022626	2.37682e-05
63.1348	0.00151	0.000130777	0.00162	-0.00156	-0.000486678	-0.00163	-0.000484612	0.000375439	-2.29623e-05	-6.44269e-05	0.000238984	-0.000184752	0.000291009	0.000199466	3.62094e-05
70.8338	0.00183	0.000165122	0.00167	-0.00218	-0.000593066	-0.00195	0.000404289	0.000449967	-1.9359e-05	-0.000197143	0.000288568	-0.000210048	0.000433629	0.00022905	4.9828e-05
79.4718	0.00176	0.000157302	0.00172	-0.00221	-0.000561138	-0.00229	0.000138619	0.000440049	-1.54266e-05	-0.000214412	0.000272966	-0.000237655	-0.000391612	0.000222636	6.46907e-05
89.1638	0.00176	0.000147793	0.00179	-0.00233	-0.000529856	-0.00267	-0.000259767	0.000414624	-1.11492e-05	-0.000355634	0.000259992	-0.000267683	0.000239326	0.000215884	8.08571e-05
100.039	0.00194	0.000151166	0.00185	-0.00285	-0.000559995	-0.00308	0.000141084	0.000419023	-6.514e-06	-0.000302664	0.000260189	-0.000300224	9.06301e-05	0.00021308	9.83758e-05
