# Supplementary material for: Ultrafast structural dynamics of carbon–carbon single-bond rotation in transient radical species at non-equilibrium
Source: Nat Commun. 2025 Feb 25;16:1969. doi: 10.1038/s41467-025-57279-7 (PMC11861307; doi:10.1038/s41467-025-57279-7)
Supplement: Supplementary file 6 — Source data [file 41467_2025_57279_MOESM6_ESM.zip › Ihee_source_data_main/Fig_3.xlsx]

## Sheet: Fig. 3b
q	q*DADS1(exp)	q*DADS1(std)	q*DADS1(fit)	q*DADS2(exp)	q*DADS2(std)	q*DADS2(fit)	q*DADS3(exp)	q*DADS3(std)	q*DADS3(fit)	q*DADS4(exp)	q*DADS4(std)	q*DADS4(fit)
2.0087	1890.41	47.2649	2483.24	-149.706	22.3149	-209.931	-137.223	20.7	-456.207	2408.65	15.397	2625.08
2.0187	1729	47.7468	2448.46	-131.255	22.2413	-219.731	-133.66	20.5207	-452.536	2332.3	15.2475	2565.04
2.0286	1631.23	48.1291	2410.93	-134.619	22.2632	-230.079	-96.7473	20.3678	-448.236	2244.44	15.1225	2501.93
2.0385	1555.39	47.9982	2370.22	-96.4979	22.3981	-240.897	-95.4485	20.3658	-443.252	2162.51	15.1114	2435.2
2.0485	1536.96	47.441	2325.7	-77.6234	22.4286	-252.094	-102.371	20.3676	-437.496	2099.42	15.1095	2364.16
2.0584	1494.16	47.2316	2278.11	-33.3093	22.5028	-263.218	-119.461	20.4837	-431.054	2028.05	15.2066	2290.29
2.0684	1412.58	47.2526	2226.33	-26.729	22.3328	-274.245	-143.006	20.473	-423.765	1971.84	15.2268	2212.14
2.0783	1337.14	46.9083	2171.23	15.9547	22.2962	-284.696	-147.641	20.5989	-415.745	1886.77	15.3508	2131.34
2.0882	1219.81	47.2725	2112.14	-10.4294	22.2322	-294.426	-139.458	20.4683	-406.895	1810.34	15.2328	2047.19
2.0982	1036.91	47.3509	2048.26	-40.4927	22.267	-303.262	-65.796	20.3598	-397.086	1682.43	15.1325	1958.85
2.1081	859.196	47.9389	1980.73	-86.1682	22.2788	-310.78	-52.3801	20.2865	-386.495	1602.78	15.0592	1868.16
2.118	728.998	47.646	1908.81	-124.642	22.1107	-316.849	-31.0576	20.2909	-375.013	1518.29	15.0869	1774.34
2.128	576.021	47.6884	1831.63	-202.272	21.9736	-321.306	8.02119	20.3065	-362.502	1417.74	15.1158	1676.45
2.1379	481.256	47.287	1750.66	-183.333	21.7911	-323.89	-15.5981	20.2129	-349.214	1356.53	15.0612	1576.55
2.1478	353.353	47.2489	1665.15	-167.203	21.8063	-324.526	-46.7363	20.1167	-335.039	1294.74	14.9684	1473.75
2.1578	221.027	47.1651	1574.18	-156.272	21.8013	-323.098	-103.305	20.0693	-319.84	1250.32	14.9493	1367.07
2.1677	-41.1641	47.8922	1479.64	-235.008	21.8273	-319.589	-107.083	20.0423	-303.952	1181.19	14.9383	1258.74
2.1776	-262.542	48.256	1380.73	-268.304	21.8701	-313.998	-62.5681	20.0676	-287.267	1055.59	14.9575	1147.83
2.1876	-370.317	47.8654	1276.57	-271.558	21.829	-306.286	27.0396	20.0054	-269.655	880.457	14.8837	1033.29
2.1975	-384.398	47.6805	1169.42	-218.616	21.7818	-296.701	101.168	19.9784	-251.524	687.577	14.8705	917.547
2.2074	-442.537	47.7475	1058.51	-155.686	21.7182	-285.313	72.085	20.0016	-232.77	584.172	14.9035	799.613
2.2174	-382.951	47.5285	942.942	-99.8667	21.6772	-272.159	51.8121	20.1349	-213.264	474.326	15.0311	678.42
2.2273	-439.917	47.7233	825.349	-70.3139	21.6402	-257.714	9.10683	20.1372	-193.475	396.545	15.0227	556.563
2.2373	-616.6	47.3099	703.71	-109.022	21.5459	-241.932	-17.5023	20.1655	-173.083	321.885	15.069	431.766
2.2472	-735.149	46.9189	580.832	-56.4973	21.6941	-225.388	-64.9196	20.2133	-152.579	233.018	15.0734	306.721
2.2571	-843.861	46.3448	455.901	-54.6547	21.6237	-208.204	-21.081	20.0951	-131.842	79.6021	14.9651	180.393
2.2671	-923.29	46.6527	328.032	-58.9319	21.7072	-190.482	64.2271	20.1726	-110.738	-107.461	15.0342	51.7072
2.277	-961.824	47.463	200.19	-95.5082	21.6693	-172.853	130.118	20.1452	-89.7669	-264.132	15.0334	-76.5377
2.2869	-968.593	48.0455	71.503	-32.3878	21.7121	-155.407	171.679	20.2509	-68.7879	-432.551	15.1436	-205.393
2.2969	-1042.24	48.5738	-58.9476	-17.0998	21.7722	-138.223	178.254	20.3287	-47.6544	-558.015	15.1975	-335.934
2.3068	-927.491	48.8323	-188.182	81.6695	21.9099	-121.867	155.553	20.3376	-26.8461	-679.461	15.1737	-465.311
2.3167	-975.048	47.6291	-317.16	144.626	21.9901	-106.355	144.953	20.3959	-6.19951	-805.504	15.1943	-594.6
2.3267	-1128.98	46.797	-446.866	171.873	22.0089	-91.6988	155.268	20.4971	14.4515	-929.131	15.2692	-724.873
2.3366	-1361.7	46.7852	-574.431	152.633	22.1225	-78.3054	193.069	20.6478	34.6636	-1080.27	15.3877	-853.308
2.3465	-1595.78	47.2022	-700.923	97.8505	22.1662	-66.0918	248.173	20.7571	54.6236	-1230.86	15.4933	-981.003
2.3565	-1730.89	47.5475	-827.409	69.3095	22.2294	-54.9777	271.324	20.8324	74.5172	-1367.87	15.5485	-1109.04
2.3664	-1721.73	47.6837	-951.216	89.4651	22.2749	-45.1658	269.305	20.8402	93.943	-1488.76	15.5445	-1234.69
2.3764	-1782.06	47.512	-1074.74	129.212	22.3897	-36.3942	260.871	20.844	113.297	-1621.3	15.5146	-1360.32
2.3863	-1801.29	47.0792	-1195.45	171.986	22.3875	-28.7359	220.271	20.8601	132.203	-1713.13	15.5218	-1483.28
2.3962	-1894.77	46.9192	-1314.58	167.588	22.4101	-21.9605	241.8	20.8929	150.87	-1844.36	15.5492	-1604.71
2.4062	-2019.85	46.69	-1433.32	137.989	22.4359	-15.8429	271.213	20.9309	169.502	-1958.81	15.5831	-1725.72
2.4161	-2058.07	46.4843	-1549.33	134.638	22.4976	-10.3134	275.491	20.9621	187.748	-2052.05	15.6218	-1843.81
2.426	-2156.68	46.7984	-1663.88	163.942	22.5975	-5.1	269.741	20.9179	205.816	-2154.46	15.5765	-1960.12
2.436	-2199.6	47.2313	-1778.2	220.787	22.6767	0.0656007	244.218	20.9081	223.905	-2250.67	15.529	-2075.74
2.4459	-2409.23	47.1816	-1890.08	233.505	22.7855	5.30019	262.536	21.1164	241.671	-2378.94	15.6983	-2188.34
2.4558	-2569.68	47.4946	-2000.76	231.721	22.852	10.8678	266.377	21.2323	259.308	-2492.13	15.8046	-2299.02
2.4658	-2740.27	47.4569	-2111.41	231.247	22.9962	17.0327	239.986	21.4702	276.999	-2574.62	16.011	-2408.86
2.4757	-2743.83	47.233	-2219.9	217.813	23.0797	23.852	233.839	21.5248	294.391	-2655.4	16.0427	-2515.62
2.4856	-2798.44	47.4607	-2327.36	237.673	23.1577	31.5377	199.964	21.6095	311.654	-2710.81	16.0976	-2620.37
2.4956	-2886.86	46.9741	-2434.86	262.133	23.1131	40.3048	242.561	21.5507	328.945	-2835.73	16.0652	-2724.08
2.5055	-2942.55	46.3453	-2540.21	294.067	23.0809	50.0657	267.863	21.549	345.894	-2951.24	16.0318	-2824.62
2.5154	-3017.3	46.4385	-2644.4	285.662	23.0941	60.952	320.449	21.5366	362.642	-3087.51	16.0252	-2922.96
2.5254	-3028.11	46.7577	-2748.35	256.885	23.2352	73.1008	385.814	21.6408	379.314	-3231.3	16.1134	-3019.94
2.5353	-2975.6	46.3341	-2849.79	258.761	23.2219	86.2389	390.503	21.7413	395.529	-3311.52	16.2002	-3113.5
2.5453	-3006.19	45.9857	-2950.53	264.966	23.2631	100.562	357.474	21.709	411.556	-3360.7	16.1288	-3205.38
2.5552	-3063.16	45.6443	-3048.26	279.588	23.2643	115.678	425.72	21.735	427.013	-3497.08	16.1566	-3293.53
2.5651	-3056.67	45.6392	-3143.69	272.465	23.2538	131.587	487.22	21.7179	441.996	-3613.6	16.1648	-3378.7
2.5751	-3071.34	45.9442	-3237.36	215.287	23.2168	148.295	574.987	21.8356	456.578	-3743.47	16.2831	-3461.45
2.585	-3153.61	45.2971	-3326.99	250.196	23.282	165.276	561.713	21.8024	470.396	-3824.55	16.1953	-3539.86
2.5949	-3114.13	45.5964	-3413.09	336.037	23.34	182.489	518.217	21.8956	483.525	-3874.09	16.265	-3614.49
2.6049	-3152.24	45.4051	-3496.02	369.361	23.4176	199.894	492.551	21.9992	496.015	-3923.04	16.3875	-3685.72
2.6148	-3444.4	45.4845	-3573.63	340.924	23.5358	216.919	450.989	22.0751	507.549	-3939.21	16.4663	-3751.82
2.6247	-3558.31	45.695	-3646.31	311.364	23.4585	233.524	400.59	21.924	518.189	-3935.1	16.3259	-3813.18
2.6347	-3605.31	46.723	-3714.24	312.752	23.3196	249.659	375.013	21.9562	527.972	-3967.48	16.3694	-3870.02
2.6446	-3560.33	46.6463	-3775.6	308.025	23.2917	264.809	377.474	21.9151	536.647	-4014.08	16.3322	-3920.88
2.6545	-3591.44	45.3977	-3830.69	331.833	23.2562	278.967	387.573	21.8166	544.274	-4058.56	16.229	-3966.02
2.6645	-3686.66	45.0732	-3879.56	293.893	23.3426	292.114	392.129	21.6499	550.876	-4096.86	16.0553	-4005.51
2.6744	-3808.81	45.3087	-3920.9	269.795	23.3565	303.872	431.283	21.8355	556.295	-4177.89	16.2548	-4038.29
2.6843	-3733.32	45.7066	-3954.92	311.578	23.367	314.293	434.044	21.9138	560.585	-4223.08	16.3187	-4064.52
2.6943	-3715.69	45.7491	-3981.62	376.995	23.4278	323.413	417.608	21.9933	563.762	-4255.07	16.3606	-4084.15
2.7042	-3696.05	45.0795	-4000.29	435.997	23.3503	331.033	392.377	22.0283	565.764	-4272.31	16.3855	-4096.6
2.7142	-3744.84	44.9084	-4011.19	430.147	23.2989	337.325	409.711	22.0534	566.64	-4313.73	16.4162	-4102
2.7241	-3886.01	44.5931	-4014.06	410.7	23.2744	342.214	408.183	22.0176	566.391	-4322.02	16.3876	-4100.15
2.734	-3977.05	44.9762	-4009.06	354.362	23.2712	345.849	425.567	22.0369	565.054	-4321.72	16.431	-4091.08
2.744	-4145.24	44.775	-3996.11	295.912	23.3371	348.354	449.854	22.1725	562.631	-4323.22	16.5321	-4074.6
2.7539	-4268.89	44.5046	-3975.61	225.092	23.3919	349.806	488.524	22.2341	559.204	-4341.62	16.5693	-4051.11
2.7638	-4238.4	44.8896	-3947.68	209.204	23.3503	350.38	467.882	22.2058	554.795	-4312.42	16.5439	-4020.55
2.7738	-4227	44.9217	-3912.15	205.367	23.2946	350.223	481.089	22.0096	549.384	-4311.29	16.3827	-3982.67
2.7837	-4180.22	44.4304	-3870.04	250.303	23.1726	349.501	440.445	21.7381	543.123	-4264.03	16.1516	-3938.39
2.7936	-4095.31	44.1206	-3821.34	280.534	23.0981	348.375	414.84	21.5687	536.002	-4216.34	16.0175	-3887.6
2.8036	-3949.97	43.8051	-3765.82	329.611	23.0161	346.988	355.619	21.5386	527.979	-4138.66	16.0178	-3829.91
2.8135	-3778.9	44.2684	-3704.94	331.866	23.0062	345.513	322.036	21.4563	519.252	-4060.79	15.956	-3766.77
2.8234	-3684.55	44.1861	-3638.55	354.611	22.9973	344.069	300.624	21.3743	509.778	-3994.88	15.8841	-3697.89
2.8334	-3539.54	44.4156	-3566.27	429.296	22.8961	342.758	254.886	21.0708	499.482	-3915.51	15.5866	-3622.8
2.8433	-3448.4	43.9602	-3489.9	487.979	22.7632	341.697	212.337	20.899	488.595	-3825.39	15.4327	-3543.31
2.8533	-3348.94	43.47	-3408.23	489.973	22.5329	340.937	248.997	20.6737	476.918	-3786.99	15.2652	-3458.09
2.8632	-3319.24	43.2679	-3323.22	419.55	22.2819	340.534	290.754	20.6993	464.7	-3726.08	15.337	-3369.16
2.8731	-3202.61	42.933	-3234.36	375.033	22.0312	340.499	324.841	20.6155	451.839	-3658.99	15.27	-3275.95
2.8831	-3087.3	43.1247	-3140.92	342.426	21.9813	340.827	351.879	20.4133	438.199	-3574.86	15.0681	-3177.72
2.893	-2992.54	43.3947	-3045.01	328.382	21.8573	341.481	358.137	20.2665	424.057	-3483.46	14.9885	-3076.68
2.9029	-3073.23	43.1563	-2945.87	277.519	21.579	342.409	397.888	20.065	409.276	-3415.04	14.9015	-2972.06
2.9129	-3079.93	42.6967	-2842.6	259.408	21.3965	343.548	372.74	19.8231	393.694	-3285.82	14.7322	-2862.96
2.9228	-2947	42.082	-2737.35	248.471	21.2575	344.786	369.884	19.5204	377.615	-3184.26	14.4926	-2751.72
2.9327	-2739.63	41.8507	-2629.18	264.993	21.0481	346.031	376.341	19.4185	360.882	-3086.41	14.4548	-2637.4
2.9427	-2660.74	41.751	-2517	243.211	20.9908	347.182	371.567	19.3779	343.307	-2955.79	14.4202	-2518.93
2.9526	-2502.27	41.7433	-2403.05	238.435	20.8301	348.099	340.484	19.2567	325.24	-2811.33	14.3223	-2398.77
2.9625	-2340.14	41.8795	-2286.24	234.794	20.5128	348.678	231.526	18.9767	306.505	-2610.61	14.1291	-2275.82
2.9725	-2220.52	41.2927	-2165.32	219.286	20.2514	348.805	185.581	18.8199	286.905	-2461.05	14.0567	-2148.89
2.9824	-2250.38	40.8291	-2042.71	194.494	19.9754	348.369	149.367	18.4	266.838	-2302.91	13.7264	-2020.56
2.9923	-2155.19	40.1354	-1917.19	234.416	19.835	347.277	127.261	18.1775	246.126	-2182.77	13.5374	-1889.65
3.0023	-2006.22	39.7432	-1787.47	239.204	19.6382	345.425	123.787	17.8844	224.566	-2046	13.281	-1754.86
3.0122	-1778.39	39.3328	-1656.14	317.731	19.4725	342.779	61.8843	17.5982	202.617	-1876.91	13.018	-1618.96
3.0222	-1571.12	39.3376	-1520.61	305.845	19.2558	339.235	24.3025	17.4031	179.867	-1710.89	12.8534	-1479.3
3.0321	-1459.06	39.301	-1383.66	283.544	19.063	334.828	-0.127036	17.3583	156.812	-1565.56	12.8442	-1338.77
3.042	-1363.56	39.0644	-1244.05	255.203	18.9513	329.511	-58.1355	17.4829	133.272	-1383.19	12.9822	-1196.12
3.052	-1215.98	39.0659	-1100.49	300.342	18.7602	323.22	-126.855	17.5042	109.058	-1213.63	13.0296	-1050.04
3.0619	-1061.4	38.8401	-956.036	301.519	18.686	316.098	-134.239	17.4799	84.7149	-1088.74	13.0365	-903.645
3.0718	-927.043	38.7557	-809.488	264.962	18.6611	308.119	-123.136	17.4167	60.067	-965.048	13.0032	-755.691
3.0818	-915.962	39.0543	-659.608	203.543	18.7675	299.239	-112.268	17.2956	34.9334	-836.475	12.8916	-604.917
3.0917	-842.402	39.2549	-509.701	170.779	18.734	289.691	-136.653	17.2815	9.89206	-681.25	12.8744	-454.618
3.1016	-753.638	39.5438	-358.618	142.635	18.7173	279.458	-185.085	17.29	-15.2293	-514.494	12.891	-303.604
3.1116	-616.176	39.6185	-205.194	127.889	18.6898	268.498	-184.069	17.4161	-40.6042	-389.718	13.0095	-150.679
3.1215	-478.614	39.5064	-52.9029	143.856	18.5541	257.104	-256.191	17.3252	-65.6434	-214.318	12.9447	0.734978
3.1314	-332.279	39.4415	99.3666	169.977	18.4552	245.246	-298.258	17.2079	-90.5204	-67.7407	12.8341	151.787
3.1414	-189.037	39.3327	252.708	190.623	18.413	232.868	-347.549	17.2594	-115.403	94.8399	12.8798	303.596
3.1513	40.9464	39.173	403.606	221.105	18.4446	220.286	-372.352	17.0989	-139.716	224.001	12.7272	452.719
3.1612	263.291	39.6561	553.153	251.023	18.4792	207.44	-423.902	17.0677	-163.635	376.748	12.6716	600.272
3.1712	409.713	39.7481	702.391	238.373	18.4589	194.249	-408.798	17.1276	-187.327	478.154	12.7397	747.31
3.1811	520.594	40.0263	847.904	164.191	18.4036	181.021	-391.853	17.2855	-210.252	600.181	12.903	890.491
3.1911	565.042	39.9434	992.216	75.027	18.3968	167.524	-384.016	17.3398	-232.814	724.509	12.9393	1032.32
3.201	702.346	39.9237	1132.05	22.9524	18.426	154.052	-398.632	17.4785	-254.507	863.34	13.0661	1169.59
3.2109	845.997	39.6326	1268.51	11.4315	18.401	140.485	-425.02	17.4349	-275.516	996.39	13.0126	1303.4
3.2209	1040.4	39.6422	1402.6	41.9626	18.376	126.692	-435.228	17.4467	-296.002	1111.02	13.0376	1434.73
3.2308	1289.44	39.7575	1531.35	52.9258	18.3344	112.946	-490.39	17.3247	-315.522	1272.19	12.9477	1560.67
3.2407	1388.97	39.6404	1655.87	72.4926	18.3278	99.1021	-544.844	17.3162	-334.259	1416.48	12.9397	1682.32
3.2507	1296.29	39.2158	1777.15	30.1015	18.2833	85.0058	-543.969	17.3364	-352.368	1512.71	12.966	1800.62
3.2606	1251.5	39.2022	1892.58	-49.3592	18.3432	70.924	-517.793	17.3097	-369.475	1598.29	12.947	1913.03
3.2705	1445.24	39.1047	2003.28	-40.7934	18.303	56.7001	-511.581	17.277	-385.754	1673.01	12.9298	2020.64
3.2805	1717.69	39.3347	2110.2	6.90893	18.3753	42.1727	-564.228	17.401	-401.353	1791.27	13.0392	2124.35
3.2904	1758.8	39.4156	2211.15	-15.7254	18.4262	27.6199	-547.867	17.2814	-415.959	1869.92	12.9242	2222.03
3.3003	1757.64	38.9155	2307.17	-94.7234	18.5608	12.8891	-516.239	17.3635	-429.735	1950.47	12.9585	2314.69
3.3103	1869.88	39.0576	2399.17	-220.164	18.8375	-2.17376	-490.916	17.5982	-442.812	2052.39	13.1461	2403.21
3.3202	2013.79	37.4742	2485.32	-132.691	17.6781	-17.2632	-547.065	16.4789	-454.936	2166.82	12.2935	2485.82
3.3302	2151.02	37.8776	2567.4	-114.636	17.8389	-32.6724	-562.582	16.3963	-466.36	2242.93	12.1951	2564.22
3.3401	2268.78	37.7469	2643.81	-110.606	18.2774	-48.0737	-594.29	16.5958	-476.862	2333.12	12.3296	2636.91
3.35	2333.75	35.3769	2715.45	-178.798	16.9847	-63.5937	-530.913	15.5918	-486.568	2375.55	11.5904	2704.75
3.36	2427.23	35.404	2783.02	-192.673	16.9131	-79.3563	-596.298	15.5791	-495.572	2477.95	11.6085	2768.42
3.3699	2544.79	35.8751	2845.23	-166.708	16.9109	-95.0056	-638.529	15.7315	-503.699	2542.16	11.7359	2826.71
3.3798	2758.63	36.7516	2902.83	-127.402	17.4326	-110.653	-665.065	16.1629	-511.046	2603.39	12.0672	2880.36
3.3898	2575.99	32.4016	2956.36	-199.865	15.8075	-126.407	-703.448	15.1117	-517.679	2703.24	11.3336	2929.88
3.3997	2577.04	32.7369	3004.78	-161.274	15.6634	-141.9	-772.57	15.0502	-523.464	2786.04	11.2745	2974.34
3.4096	2501.12	31.791	3048.68	-186.776	15.4889	-157.237	-780.934	15.0116	-528.47	2823.9	11.2648	3014.3
3.4196	2485.03	31.4579	3088.43	-302.022	15.5854	-172.52	-670.055	14.9557	-532.732	2794.21	11.2122	3050.11
3.4295	2592.88	31.8093	3123.22	-348.683	15.7544	-187.393	-585.496	15.0447	-536.159	2766.51	11.2932	3081.07
3.4394	2878.83	32.3361	3153.47	-333.202	16.0173	-201.967	-586.412	15.0986	-538.793	2791.22	11.2651	3107.55
3.4494	2738.16	26.8891	3179.37	-293.191	14.0324	-216.348	-550.356	13.0477	-540.638	2766.99	9.74755	3129.74
3.4593	2664.14	25.5997	3200.38	-419.499	13.6796	-230.218	-476.561	12.812	-541.65	2738.09	9.59119	3147.17
3.4692	2713.25	25.0774	3216.73	-499.896	13.6281	-243.699	-421.979	12.5944	-541.844	2721.94	9.35337	3160.05
3.4792	2845.84	24.9481	3228.47	-500.772	13.537	-256.912	-479.437	12.9944	-541.199	2775.3	9.72314	3168.38
3.4891	2994.34	25.3915	3235.32	-440.529	13.6532	-269.588	-599.782	13.3208	-539.722	2854.13	9.99844	3171.97
3.4991	3002.88	27.8148	3237.38	-405.498	13.5826	-281.99	-597.258	12.9344	-537.375	2821.33	9.64018	3170.83
3.509	2595.54	29.9474	3234.57	-462.245	13.6752	-293.885	-517.659	12.6862	-534.202	2736.47	9.39288	3164.94
3.5189	2513.79	26.5819	3226.92	-560.609	12.5888	-305.423	-321.506	11.8938	-530.179	2608.2	8.82738	3154.27
3.5289	2580.01	26.6811	3214.25	-492.562	12.223	-316.745	-372.852	11.5891	-525.253	2606.66	8.59657	3138.61
3.5388	2663.41	25.1128	3196.82	-465.104	12.1572	-327.661	-386.171	11.4806	-519.525	2579.86	8.57311	3118.27
3.5487	2658.06	24.5297	3174.55	-440.929	12.3955	-338.325	-365.864	11.4083	-512.954	2535.22	8.5291	3093.1
3.5587	2642.59	24.0719	3147.18	-474.318	12.4609	-348.881	-311.551	11.3009	-505.47	2481.52	8.46392	3062.79
3.5686	2537.03	27.7685	3115.31	-457.205	13.3688	-359.16	-414.032	12.393	-497.232	2518.44	9.27017	3027.99
3.5785	2314.61	26.6483	3078.76	-471.865	12.5574	-369.304	-346.575	11.8267	-488.185	2437.93	8.90141	2988.48
3.5885	2248.16	27.1487	3037.21	-429.458	12.8072	-379.449	-351.869	12.1696	-478.242	2400.16	9.24414	2943.85
3.5984	2368.69	24.5485	2991.57	-369.029	12.098	-389.419	-399.831	11.3769	-467.622	2394.72	8.65924	2895.12
3.6083	2502.05	24.6692	2941.6	-343.571	12.1312	-399.334	-417.54	11.6439	-456.253	2371.22	8.79237	2841.96
3.6183	2397.44	23.2034	2886.88	-447.107	11.7717	-409.303	-402.473	10.8391	-444.035	2340.89	8.07589	2783.93
3.6282	2363.79	22.6333	2828.65	-472.738	11.8101	-419.125	-357.147	10.7598	-431.239	2269.99	8.03929	2722.35
3.6381	2295.76	22.9834	2766.55	-468.445	11.7406	-428.886	-285.152	10.708	-417.778	2174.37	8.02131	2656.83
3.6481	2341.27	22.3842	2700.09	-466.076	11.4815	-438.658	-255.97	10.6381	-403.537	2115.87	7.95879	2586.85
3.658	2395.1	20.8648	2630.78	-447.487	11.3411	-448.209	-235.641	10.398	-388.835	2053.88	7.73254	2514.01
3.668	2303.8	22.6083	2557.4	-444.976	11.016	-457.683	-187.52	10.2135	-373.41	1959.21	7.616	2437.05
3.6779	2192.92	23.3883	2481.61	-466.144	11.003	-466.83	-178.231	9.90283	-357.606	1896.58	7.35987	2357.74
3.6878	2054.62	21.7525	2402.89	-491.787	10.6177	-475.679	-219.262	9.39506	-341.308	1877.2	6.93132	2275.56
3.6978	2015.28	20.4421	2320.58	-469.006	10.1172	-484.236	-263.58	9.73063	-324.38	1848.28	7.34675	2189.84
3.7077	1951.79	18.6538	2236.51	-497.177	9.77579	-492.248	-228.942	9.30238	-307.199	1763.17	7.06315	2102.53
3.7176	1989.21	20.7741	2150.04	-447.643	9.6748	-499.718	-239.936	8.61175	-289.635	1695.2	6.43129	2013.02
3.7276	1997.07	22.103	2060.44	-355.27	9.46635	-506.626	-262.152	8.47005	-271.54	1636.3	6.33551	1920.57
3.7375	1852.35	22.8818	1969.65	-309.522	9.52604	-512.745	-251.281	8.59931	-253.315	1547.86	6.4709	1827.24
3.7474	1647.59	23.6789	1876.95	-323.846	9.56643	-518.067	-215.29	8.67208	-234.816	1458.49	6.54635	1732.34
3.7574	1639.77	23.2597	1781.54	-294.376	9.56634	-522.556	-255.111	8.39808	-215.889	1425.64	6.30359	1635.05
3.7673	1636.21	20.2761	1685.46	-304.709	8.86702	-526.053	-281.453	8.26783	-196.949	1390.72	6.25334	1537.53
3.7772	1440.71	17.0174	1587.91	-332.025	8.57641	-528.548	-249.369	8.22504	-177.842	1306.89	6.22747	1438.98
3.7872	1263.25	17.2119	1488.04	-354.234	8.63349	-530.002	-210.498	8.54517	-158.41	1205.25	6.56366	1338.57
3.7971	1128.75	17.9756	1387.99	-374.795	8.35275	-530.353	-145.368	8.91013	-139.075	1092.86	6.89479	1238.47
3.8071	985.166	18.9204	1285.88	-408.924	8.32132	-529.585	-61.5315	9.12281	-119.484	965.564	7.06396	1136.82
3.817	922.616	21.9343	1183.91	-491.537	8.59068	-527.706	41.6001	8.87565	-100.062	820.097	6.83659	1035.82
3.8269	967.641	22.3225	1081.22	-468.085	8.63278	-524.723	18.2492	7.98319	-80.6492	742.797	6.07212	934.613
3.8369	886.207	21.0918	976.94	-461.987	8.67469	-520.609	-26.4529	7.8536	-61.0835	696.775	5.95302	832.325
3.8468	821.547	20.2133	873.321	-411.8	8.85644	-515.481	-94.9225	8.00372	-41.7914	676.455	5.97706	731.165
3.8567	970.548	17.0257	769.508	-343.847	8.27017	-509.349	-127.9	7.71217	-22.611	615.494	5.75556	630.272
3.8667	918.702	17.2535	664.649	-361.08	7.61267	-502.194	-39.5937	7.53176	-3.38483	464.676	5.67873	528.798
3.8766	529.227	20.2135	561.044	-496.799	7.4082	-494.225	80.6395	7.37339	15.4684	316.418	5.62919	428.943
3.8865	270.573	22.0545	457.858	-539.729	7.63626	-485.445	59.8495	7.22724	34.1083	259.769	5.46991	329.862
3.8965	201.624	20.4802	354.28	-489.401	7.81135	-475.833	-45.1376	7.62484	52.6862	256.735	5.77804	230.748
3.9064	217.971	18.7026	252.61	-398.616	7.86053	-465.659	-97.3838	7.86033	70.7977	214.143	5.99809	133.768
3.9163	175.799	19.4587	152.041	-347.095	8.0102	-454.91	-88.512	7.48864	88.5981	125.514	5.63427	38.1117
3.9263	75.3558	19.1993	51.8126	-287.143	7.94612	-443.545	-87.6948	7.17755	106.231	36.2476	5.3101	-56.9762
3.9362	22.415	17.0849	-45.8353	-285.049	7.50878	-431.864	33.8986	7.37106	123.313	-138.301	5.51734	-149.403
3.9461	-28.4816	16.0414	-141.681	-345.776	7.65538	-419.822	177.358	7.73224	139.993	-305.38	5.92372	-239.939
3.9561	-238.443	17.4265	-236.438	-412.805	7.50942	-407.351	189.656	7.72183	156.406	-377.026	5.93136	-329.282
3.966	-459.294	20.0262	-327.993	-491.824	7.84987	-394.75	241.924	8.61126	172.197	-490.902	6.73023	-415.464
3.976	-630.249	21.4932	-417.988	-577.794	8.28055	-381.803	392.689	9.32972	187.661	-680.041	7.30174	-500.05
3.9859	-711.799	18.7917	-504.435	-534.86	8.54779	-368.799	484.402	9.02902	202.463	-825.206	6.99304	-581.184
3.9958	-854.989	17.2693	-588.076	-413.001	8.76988	-355.626	439.642	8.8542	216.741	-874.187	6.86827	-659.573
4.0058	-1067.6	17.8189	-669.56	-427.939	8.23714	-342.157	438.978	8.63817	230.612	-927.903	6.74009	-735.83
4.0157	-1215.35	18.3451	-747.129	-518.247	8.32534	-328.657	507.252	8.27195	243.779	-1029.38	6.43793	-808.306
4.0256	-1130.82	20.9336	-821.506	-502.797	8.05572	-314.98	521.284	8.29225	256.369	-1105.88	6.42714	-877.675
4.0356	-1030.96	19.671	-893.31	-383.147	7.98163	-300.964	459.286	8.50054	268.487	-1146.73	6.59426	-944.504
4.0455	-1097.02	17.2491	-961.047	-253.3	8.06807	-286.864	328.754	8.42136	279.878	-1142.4	6.44163	-1007.39
4.0554	-1291.58	17.9192	-1025.42	-286.023	8.16668	-272.508	343.979	8.18172	290.656	-1197.31	6.16485	-1066.96
4.0654	-1279.11	16.6399	-1087	-280.976	7.89735	-257.713	383.77	7.7735	300.913	-1274.47	5.91081	-1123.75
4.0753	-1311.46	15.5374	-1144.58	-258.961	7.79432	-242.737	409.189	7.94485	310.435	-1344.77	6.04006	-1176.61
4.0852	-1399.66	14.9271	-1198.82	-248.124	7.69862	-227.399	490.84	8.52937	319.323	-1455.48	6.5644	-1226.12
4.0952	-1537.35	15.9848	-1250.25	-274.371	7.96397	-211.505	532.15	8.67132	327.653	-1534.11	6.62875	-1272.76
4.1051	-1594.77	20.3906	-1297.9	-259.986	8.05842	-195.344	515.792	8.67956	335.255	-1576.42	6.67737	-1315.63
4.115	-1562.55	20.666	-1342.36	-262.688	7.95912	-178.737	513.923	8.60348	342.213	-1608.93	6.60221	-1355.25
4.125	-1692.92	19.3218	-1384.13	-280.925	8.15482	-161.493	571.168	8.8024	348.586	-1685.59	6.73137	-1392.03
4.1349	-1901.75	19.2947	-1422.43	-267.148	8.28368	-143.95	633.749	8.77703	354.246	-1770.57	6.73739	-1425.3
4.1449	-2077.87	20.8352	-1458.11	-275.913	8.46954	-125.754	625.123	8.27563	359.308	-1776.26	6.25676	-1455.79
4.1548	-1938.5	19.4483	-1490.55	-241.471	8.60662	-107.28	596.681	8.22551	363.67	-1774.28	6.25101	-1482.96
4.1647	-1677	17.8986	-1520.19	-79.2018	8.43663	-88.3698	504.487	8.14698	367.388	-1752.1	6.19302	-1507.18
4.1747	-1663.14	16.6693	-1547.33	-16.1019	8.00693	-68.856	476.105	8.45409	370.49	-1757.56	6.45133	-1528.71
4.1846	-1749.88	16.2574	-1571.49	6.48074	8.2283	-49.1685	474.425	8.50611	372.916	-1787.19	6.4389	-1547.19
4.1945	-1862.03	16.059	-1593.01	44.2256	8.23401	-29.1616	446.239	8.6616	374.704	-1809.94	6.64104	-1562.88
4.2045	-1822.94	17.2926	-1612.08	90.1449	8.62708	-8.68424	421.799	8.78952	375.864	-1829.34	6.7669	-1575.93
4.2144	-1685.85	16.7887	-1628.33	158.82	8.55551	11.7923	399.427	9.01705	376.377	-1829.64	7.05294	-1586.12
4.2243	-1677.45	16.6119	-1641.99	212.125	8.19747	32.4059	394.701	8.62661	376.262	-1835.09	6.72222	-1593.62
4.2343	-1910.31	15.9236	-1653.14	168.271	7.80133	53.2961	483.081	8.00774	375.513	-1912.24	6.1232	-1598.45
4.2442	-1943.53	16.6138	-1661.54	154.698	8.0013	73.9734	571.052	8.2641	374.152	-1973.76	6.31791	-1600.55
4.2541	-1926.73	17.8781	-1667.3	128.363	8.11764	94.575	587.766	8.32253	372.181	-1971.4	6.33695	-1599.96
4.2641	-1954.43	22.238	-1670.4	83.4905	9.16568	115.236	569.62	9.77511	369.58	-1929.34	7.57779	-1596.64
4.274	-2065.06	22.8138	-1670.76	17.1962	9.61053	135.476	564.783	10.3194	366.41	-1898	8.04869	-1590.64
4.284	-1990.04	22.9031	-1668.34	86.7347	9.12128	155.637	474.528	8.95635	362.618	-1820.44	6.75879	-1581.85
4.2939	-1892.56	22.772	-1663.18	175.393	9.19859	175.257	440.915	8.93015	358.295	-1811.38	6.80927	-1570.44
4.3038	-1813.35	22.6113	-1655.24	250.907	9.6039	194.487	440.267	9.1726	353.418	-1832.81	6.99952	-1556.34
4.3138	-1840.55	17.3639	-1644.39	256.037	9.27838	213.468	527.786	8.81693	347.947	-1906.67	6.75457	-1539.37
4.3237	-1766.18	16.3121	-1630.86	297.158	8.98548	231.78	499.353	8.97252	342.009	-1868.73	6.90575	-1519.92
4.3336	-1575.99	19.1992	-1614.58	427.115	8.63526	249.583	333.432	8.76568	335.571	-1728.9	6.63709	-1497.86
4.3436	-1617.77	17.8499	-1595.37	414.563	8.60497	267.025	256.801	9.16484	328.582	-1639.27	7.06537	-1472.99
4.3535	-1847.34	15.4628	-1573.69	338.691	8.53492	283.739	240.359	9.05836	321.205	-1584.06	6.99147	-1445.88
4.3634	-2038.06	19.1067	-1549.43	253.874	8.2193	299.892	334.326	7.98637	313.396	-1620.32	6.03926	-1416.39
4.3734	-2041.39	21.2612	-1522.43	226.401	8.19528	315.632	417.32	8.00525	305.096	-1668.84	6.06469	-1384.32
4.3833	-2072.93	21.3664	-1493.34	219.44	8.05645	330.645	428.429	8.26345	296.496	-1644.63	6.37958	-1350.43
4.3932	-1974.37	20.0356	-1462.07	307.237	7.90655	345.097	324.331	8.26832	287.544	-1553.82	6.39735	-1314.57
4.4032	-1889.11	18.0317	-1428.43	306.696	7.94567	359.133	280.889	7.75994	278.171	-1493.14	5.82521	-1276.53
4.4131	-1811.79	17.2281	-1393.29	210.745	7.70995	372.484	330.543	7.73629	268.593	-1485.87	5.86155	-1237.27
4.423	-1832.72	18.9314	-1356.52	101.776	7.85532	385.304	412.677	7.96428	258.748	-1503.37	6.15803	-1196.61
4.433	-1793.67	20.615	-1317.97	205.656	8.26577	397.728	383.287	8.29932	248.559	-1475.52	6.46006	-1154.37
4.4429	-1534.13	18.5065	-1278.62	471.12	8.31373	409.519	168.298	8.32032	238.259	-1324.21	6.31387	-1111.61
4.4529	-1361.74	17.7466	-1237.94	618.076	8.65569	420.927	46.3714	7.9606	227.668	-1212.86	5.78563	-1067.71
4.4628	-1395.48	19.9885	-1196.97	563.473	8.8192	431.734	67.4135	8.01137	217.025	-1184.44	5.95358	-1023.79
4.4727	-1646.92	18.6451	-1155.56	382.006	9.33709	442.061	148.298	8.08227	206.249	-1172.95	5.95962	-979.671
4.4827	-1543.13	18.0414	-1113.52	349.838	8.83414	452.011	114.973	7.63106	195.254	-1086.84	5.68401	-935.13
4.4926	-1369.56	20.1433	-1071.93	403.032	8.12085	461.385	159.16	7.56775	184.285	-1088.33	5.72351	-891.291
4.5025	-1357.08	21.2914	-1030.58	452.078	8.45314	470.283	185.607	7.95838	173.254	-1102.95	6.08292	-847.928
4.5125	-1327.86	19.0325	-989.268	438.949	8.18482	478.781	146.953	8.11251	162.069	-1059.54	6.2932	-804.815
4.5224	-1339.49	15.4964	-949.007	411.976	8.25281	486.701	131.225	8.09021	150.973	-1016.99	6.17346	-763.001
4.5323	-1307.95	16.4768	-909.548	410.585	8.36469	494.119	104.92	7.84346	139.872	-959.103	5.90583	-722.218
4.5423	-1375.67	18.1184	-870.652	420.721	8.30376	501.091	50.6158	8.24949	128.671	-886.441	6.23701	-682.216
4.5522	-1457.38	17.5804	-833.218	376.642	8.50779	507.46	75.0598	7.86812	117.609	-861.436	5.889	-643.917
4.5621	-1143.81	18.953	-796.952	441.589	8.40326	513.285	66.416	7.40275	106.59	-844.176	5.57375	-607.012
4.5721	-845.956	16.1086	-761.58	522.115	8.13633	518.598	94.5194	7.7404	95.5145	-850.021	5.82963	-571.226
4.582	-824.676	16.2192	-727.863	489.071	8.22906	523.277	158.502	8.45829	84.6186	-865.754	6.38065	-537.324
4.5919	-915.062	18.4681	-695.47	445.717	8.14984	527.362	182.904	8.68821	73.8032	-841.048	6.58689	-504.97
4.6019	-858.669	19.4925	-664.105	553.376	8.60421	530.871	160.503	8.41326	62.9723	-797.753	6.39313	-473.868
4.6118	-625.627	21.2385	-634.386	683.653	9.11941	533.721	146.736	8.46857	52.3546	-772.736	6.37481	-444.631
4.6218	-548.208	23.1856	-605.689	778.992	9.05805	535.956	121.23	8.71203	41.7477	-751.345	6.4963	-416.639
4.6317	-509.86	22.3259	-578.55	771.838	8.6369	537.524	104.129	8.9277	31.3761	-717.289	6.71107	-390.411
4.6416	-716.424	19.4685	-552.631	623.184	8.71422	538.444	122.015	8.72743	21.1455	-688.412	6.47609	-365.612
4.6516	-760.88	19.2875	-527.634	545.063	8.86797	538.711	73.184	8.86576	10.968	-599.488	6.69158	-341.952
4.6615	-664.452	19.1871	-504	597.983	8.99638	538.317	53.0759	8.61231	1.06086	-549.172	6.50892	-319.844
4.6714	-693.818	17.9246	-481.417	610.927	9.2461	537.268	78.3774	8.93439	-8.66433	-542.236	6.80858	-298.981
4.6814	-653.962	19.7696	-459.617	548.341	9.69292	535.548	116.232	9.15174	-18.2879	-518.314	6.96068	-279.112
4.6913	-447.782	19.6629	-438.983	523.214	9.07883	533.195	102.01	8.31671	-27.6019	-457.988	6.15987	-260.577
4.7012	-406.398	22.2715	-419.248	478.694	9.0941	530.201	77.7525	8.52391	-36.6876	-418.126	6.29797	-243.125
4.7112	-491.696	22.0552	-400.191	475.649	9.24346	526.533	53.8305	8.70498	-45.6167	-390.468	6.46281	-226.555
4.7211	-296.195	21.0649	-382.166	530.287	9.44713	522.273	-2.80242	8.53597	-54.1937	-320.938	6.28663	-211.171
4.731	-304.275	20.6864	-364.964	582.678	9.42483	517.397	29.8054	8.97058	-62.4924	-358.295	6.75718	-196.783
4.741	-337.539	18.6955	-348.418	703.856	9.84462	511.854	28.3436	9.28591	-70.5755	-404.741	6.96007	-183.259
4.7509	-503.749	19.5303	-332.868	743.826	9.95976	505.765	-56.6481	9.7471	-78.2647	-319.207	7.49544	-170.874
4.7609	-571.448	19.1373	-318.017	675.578	9.96889	499.017	-63.1787	9.61231	-85.6992	-245.013	7.32764	-159.398
4.7708	-515.922	21.4488	-304.189	579.607	9.98135	491.753	16.6722	9.62487	-92.7151	-250.099	7.29274	-149.089
4.7807	-551.5	19.8015	-291.267	574.354	9.4893	483.916	51.4131	9.39543	-99.3744	-272.228	7.12188	-139.865
4.7907	-674.393	20.2669	-279.177	595.079	9.47476	475.428	52.2407	8.88442	-105.726	-281.515	6.69871	-131.696
4.8006	-393.143	22.2724	-268.207	619.421	9.80131	466.466	19.7802	9.45345	-111.631	-242.942	7.26371	-124.796
4.8105	-115.32	20.9461	-258.279	660.202	9.7912	456.956	-26.4146	9.35446	-117.146	-213.55	7.22482	-119.128
4.8205	-287.914	21.407	-249.359	685.509	9.84737	446.8	-72.0507	9.29259	-122.312	-182.056	7.05921	-114.71
4.8304	-260.238	21.8389	-241.671	748.346	9.88196	436.212	-109.896	9.05845	-127.02	-127.872	6.79145	-111.678
4.8403	-184.023	21.822	-235.162	724.952	10.2073	425.101	-163.674	9.45091	-131.32	-64.0415	7.06316	-110.028
4.8503	-154.683	21.1169	-229.82	683.313	10.1699	413.358	-173.207	9.54232	-135.248	-59.7924	7.07307	-109.803
4.8602	-193.221	22.1226	-225.777	691.583	10.2542	401.229	-169.334	9.11729	-138.726	-69.6678	6.6514	-111.034
4.8701	-312.71	19.9864	-222.989	636.883	10.4321	388.613	-64.8766	9.2087	-141.799	-164.335	6.82846	-113.727
4.8801	-61.5571	23.1688	-221.451	702.1	10.3974	375.39	-11.3748	9.76598	-144.495	-257.741	7.42258	-117.935
4.89	309.188	27.185	-221.184	850.438	10.3658	361.844	-101.349	10.0085	-146.768	-220.799	7.67281	-123.56
4.8999	223.241	26.0622	-222.141	898.771	10.5432	347.865	-226.91	10.0329	-148.657	-169.865	7.53656	-130.608
4.9099	-7.31873	25.095	-224.312	771.936	10.2131	333.329	-220.264	9.89173	-150.185	-166.356	7.3664	-139.126
4.9198	30.3708	21.6626	-227.601	591.024	10.4014	318.552	-143.31	10.5514	-151.334	-176.438	8.13566	-148.88
4.9298	-180.5	23.5531	-232.005	471.022	10.0552	303.265	-27.7876	10.6998	-152.14	-253.839	8.35146	-159.988
4.9397	33.566	24.0972	-237.357	518.758	10.5066	287.806	-26.0601	10.1122	-152.604	-277.525	7.71584	-172.133
4.9496	18.9459	21.6869	-243.602	404.665	10.9108	272.055	112.598	9.60397	-152.749	-360.757	7.12672	-185.31
4.9596	-364.94	24.2117	-250.71	320.697	11.1419	255.887	276.454	9.74994	-152.588	-494.439	7.28108	-199.545
4.9695	-476.924	26.4651	-258.426	407.293	11.0111	239.661	174.709	9.58976	-152.142	-471.608	7.14366	-214.418
4.9794	-439.231	26.3625	-266.695	524.29	10.9036	223.256	-55.3923	9.94949	-151.426	-365.642	7.51906	-229.924
4.9894	-204.557	28.7191	-275.478	563.805	11.4004	206.542	-130.857	9.38552	-150.446	-340.075	6.87574	-246.077
4.9993	-239.293	25.2545	-284.467	428.475	11.2774	189.893	-86.7552	9.19644	-149.237	-343.388	6.66694	-262.396
5.0092	-10.361	24.0416	-293.611	569.2	11.0573	173.181	-131.719	9.92327	-147.807	-362.543	7.28101	-278.881
5.0192	-146.966	22.1652	-302.868	580.305	11.2324	156.275	-85.1003	9.567	-146.151	-445.778	6.90393	-295.539
5.0291	-338.813	23.3881	-311.917	466.008	10.9834	139.548	-40.993	10.5447	-144.318	-481.056	8.01265	-311.877
5.039	-578.195	25.5796	-320.716	290.013	11.2948	122.867	52.9986	10.7261	-142.304	-531.467	8.26498	-327.905
5.049	-764.217	26.0291	-329.221	185.527	11.591	106.095	13.8956	10.7115	-140.099	-504.871	8.06874	-343.629
5.0589	-803.304	29.514	-337.136	156.748	11.7697	89.5979	29.0819	10.4115	-137.759	-553.426	7.69559	-358.587
5.0688	-569.58	30.6317	-344.43	116.639	12.3157	73.2321	107.953	10.2985	-135.271	-608.972	7.56705	-372.802
5.0788	-745.264	23.6639	-351.055	79.9676	11.9004	56.8575	126.465	10.222	-132.618	-653.743	7.53496	-386.277
5.0887	-884.998	23.6514	-356.772	208.912	11.799	40.8212	-35.6677	11.2653	-129.861	-612.315	8.49353	-398.622
5.0987	-746.051	23.8298	-361.599	270.138	11.6065	24.8149	-66.6179	11.0502	-126.954	-607.83	8.37559	-409.975
5.1086	-199.389	24.436	-365.348	279.686	11.2284	9.1715	-81.1111	10.5397	-123.96	-557.903	7.90928	-420.008
5.1185	-45.6387	26.182	-367.993	241.169	10.7851	-6.26086	-8.99539	10.5896	-120.86	-639.968	7.89916	-428.753
5.1285	-264.102	27.1528	-369.465	225.197	11.6423	-21.6283	-3.39212	11.0641	-117.625	-684.397	8.32738	-436.195
5.1384	-623.224	24.8193	-369.667	161.18	12.2805	-36.6195	-49.9663	11.7845	-114.329	-653.447	8.98132	-442.116
5.1483	-588.67	28.0039	-368.559	161.41	12.3531	-51.3875	-92.562	12.5233	-110.944	-619.924	9.63651	-446.533
5.1583	-471.236	23.6549	-366.051	34.8677	11.7152	-66.0779	-36.6327	11.2662	-107.443	-648.356	8.58214	-449.412
5.1682	-472.367	25.1927	-362.143	-4.48244	11.6415	-80.3981	-29.6985	11.2885	-103.904	-662.917	8.53733	-450.648
5.1781	-275.048	28.0105	-356.77	34.9632	12.4457	-94.4979	-65.324	11.2916	-100.298	-642.929	8.41557	-450.237
5.1881	-631.851	23.4339	-349.814	-164.733	11.5689	-108.519	-11.5923	10.5205	-96.5968	-633.538	7.75483	-448.11
5.198	-691.621	22.907	-341.374	-161.899	11.3604	-122.183	121.476	10.8545	-92.8837	-763.174	8.11154	-444.279
5.2079	-566.85	23.3126	-331.353	-207.096	11.8162	-135.632	241.028	11.4818	-89.1312	-858.087	8.64604	-438.705
5.2179	-671.775	22.7745	-319.596	-206.9	11.7295	-149.001	201.834	11.0161	-85.3113	-845.085	8.16842	-431.279
5.2278	-784.962	25.0883	-306.309	-175.24	11.5292	-162.021	103.399	10.9466	-81.5116	-758.372	8.20485	-422.131
5.2378	-1193.31	24.6233	-291.199	-347.124	11.7336	-174.955	198.414	11.2923	-77.6669	-797.143	8.53351	-411.058
5.2477	-1223.51	29.689	-274.548	-421.387	12.2294	-187.54	240.368	11.5213	-73.8667	-831.755	8.6914	-398.268
5.2576	-854.166	29.1944	-256.197	-327.183	12.0675	-199.902	137.932	11.1896	-70.085	-816.054	8.41563	-383.651
5.2676	-815.855	28.1179	-235.923	-374.856	12.106	-212.159	87.6333	11.398	-66.2973	-789.982	8.56951	-367.024
5.2775	-761.323	27.5707	-214.127	-255.632	12.3517	-224.056	77.9439	10.8022	-62.5927	-784.868	7.99905	-348.72
5.2874	-503.462	25.1129	-190.615	-154.048	12.2718	-235.711	16.9387	10.9289	-58.9464	-728.19	8.1629	-328.585
5.2974	-850.4	24.0043	-165.129	-287.646	12.1186	-247.229	69.6555	11.2553	-55.3358	-750.269	8.36792	-306.398
5.3073	-1109.9	26.1083	-138.195	-391.695	12.3614	-258.369	196.169	11.6925	-51.8462	-810.095	8.79996	-282.619
5.3172	-1042.1	24.3972	-109.589	-450.594	12.1895	-269.238	266.89	11.1447	-48.4534	-815.403	8.38154	-257.059
5.3272	-918.164	25.3238	-79.0277	-398.441	12.2425	-279.932	258.467	11.7601	-45.1365	-806.217	8.85155	-229.463
5.3371	-681.562	26.6867	-47.1628	-212.393	13.2953	-290.227	210.479	12.1087	-41.9728	-804.902	8.94101	-200.423
5.347	-838.138	38.9917	-13.7463	-316.896	16.2631	-300.223	396.95	14.7767	-38.9385	-883.101	10.8734	-169.718
5.357	-837.898	29.0454	21.5227	-421.973	13.34	-310.007	297.653	12.0309	-36.0138	-799.996	8.98843	-137.071
5.3669	-748.971	29.3878	57.8699	-418.43	13.6313	-319.375	244.988	12.3764	-33.2648	-728.96	9.21813	-103.201
5.3768	-245.496	31.3114	95.5629	-238.064	14.001	-328.421	46.0223	13.1505	-30.6676	-580.03	9.85263	-67.8632
5.3868	141.068	30.9133	134.915	-12.3856	13.3925	-337.225	-81.0341	13.7411	-28.2033	-508.605	10.6029	-30.7627
5.3967	-145.568	29.0465	175.042	-74.2085	12.7843	-345.605	-37.3215	13.304	-25.9244	-474.515	10.256	7.26704
5.4067	-170.343	29.6566	216.651	-100.982	14.6329	-353.726	-0.520536	13.0856	-23.7868	-425.623	9.63	46.894
5.4166	347.595	38.118	258.8	42.9664	14.8514	-361.422	-131.695	14.5771	-21.8338	-366.018	10.9756	87.2201
5.4265	150.051	41.7141	301.784	-88.3174	17.0695	-368.773	-24.7786	16.697	-20.0423	-403.092	12.8909	128.526
5.4365	-274.565	43.0162	345.93	-149.544	17.2347	-375.844	-12.0349	16.0091	-18.3943	-306.77	12.1675	171.126
5.4464	-413.88	35.5183	390.231	-482.943	14.0874	-382.489	236.702	13.3201	-16.9195	-380.743	9.97857	214.052
5.4563	-439.707	32.3489	435.001	-217.751	14.3854	-388.777	62.2367	13.84	-15.5962	-308.01	10.6579	257.606
5.4663	-150.807	33.8583	480.574	-22.0804	15.0545	-394.761	41.6851	14.4605	-14.4077	-298.12	11.1756	302.116
5.4762	-280.056	34.6488	525.914	-93.7353	14.6969	-400.314	17.5973	13.6808	-13.3719	-206.335	10.2452	346.575
5.4861	-23.8568	34.0431	571.354	-185.183	15.2929	-405.49	30.8867	13.9349	-12.4692	-122.84	10.294	391.309
5.4961	398.786	28.553	617.236	-164.61	14.7888	-410.325	19.7341	14.3648	-11.6854	-33.2457	10.7994	436.662
5.506	357.405	33.3978	662.529	-80.7322	15.3364	-414.711	11.7827	14.1775	-11.0289	-8.36194	10.5499	481.62
5.5159	133.741	35.6089	707.585	-23.5066	15.3373	-418.684	-226.218	14.9613	-10.4836	164.165	11.3054	526.536
5.5259	323.242	31.4362	752.755	94.6517	15.1593	-422.26	-384.421	14.4872	-10.0383	303.784	10.9344	571.769
5.5358	541.377	34.1738	797.04	-6.38155	16.0749	-425.352	-180.527	14.675	-9.69473	267.606	11.0008	616.327
5.5457	199.565	39.3598	840.808	-314.693	17.2309	-427.976	-130.848	15.6368	-9.44123	321.49	11.9247	660.587
5.5557	-258.048	39.2387	884.415	-368.672	17.9431	-430.131	-108.579	16.9015	-9.2702	354.167	12.7933	704.918
5.5656	498.756	43.4862	926.917	-398.187	21.2944	-431.75	57.088	20.4885	-9.17931	286.563	15.4005	748.371
5.5756	567.112	45.171	969.107	-403.155	20.9839	-432.842	11.6826	18.3732	-9.16155	348.232	13.8685	791.768
5.5855	382.598	48.64	1010.09	-293.177	22.981	-433.363	-128.026	20.7851	-9.21282	506.347	15.2071	834.192
5.5954	570.743	38.0435	1050.23	-191.047	15.7515	-433.304	-139.141	15.0954	-9.32886	618.68	11.3401	876.036
5.6054	547.076	39.9816	1089.88	-38.0351	15.7749	-432.633	-353.562	15.2401	-9.5087	816.099	11.4774	917.674
5.6153	347.351	38.517	1128.2	-265.856	15.9231	-431.343	-359.687	15.5119	-9.74628	906.277	11.8156	958.238
5.6252	-65.558	32.9404	1165.56	-529.747	16.1285	-429.416	-160.34	15.4004	-10.0412	850.405	11.4403	998.115
5.6352	385.069	35.1979	1202.29	-311.331	16.0693	-426.806	-103.836	16.6065	-10.396	785.762	12.6717	1037.66
5.6451	813.373	40.1296	1237.61	-131.522	15.958	-423.558	-260.699	16.7188	-10.8024	907.201	12.8759	1076.06
5.655	568.482	39.7335	1271.86	-201.591	16.6042	-419.643	-217.334	16.1902	-11.2631	953.123	12.2679	1113.67
5.665	648.063	37.0291	1305.34	-193.158	17.1345	-415.011	-95.5627	17.0012	-11.7828	926.832	13.0002	1150.82
5.6749	816.324	36.3594	1337.33	-141.364	17.2116	-409.759	-36.6965	15.9169	-12.3506	903.898	11.8996	1186.72
5.6848	1142.47	34.8812	1368.14	-75.5009	17.6214	-403.856	-189.166	16.0803	-12.9707	986.635	12.0584	1221.7
5.6948	841.572	35.8531	1398	-202.814	18.0658	-397.248	-248.269	17.6068	-13.6491	1079.35	13.3724	1256.05
5.7047	808.087	34.2697	1426.28	-148.558	17.1943	-390.089	-163.446	15.9488	-14.3708	999.749	11.9094	1289.01
5.7147	544.506	34.2708	1453.48	-274.414	16.7894	-382.262	-33.4992	15.6412	-15.1485	961.799	11.5679	1321.18
5.7246	483.634	37.2149	1479	-338.132	17.8947	-373.956	-57.0053	16.2729	-15.9641	1072.38	12.1392	1351.84
5.7345	634.291	45.1965	1503.04	-184.943	19.0755	-365.132	-110.174	16.8455	-16.8219	1119.62	12.5691	1381.22
5.7445	751.038	50.3771	1525.76	-89.6621	19.4568	-355.735	-275.766	17.3422	-17.727	1221.43	12.8577	1409.52
5.7544	712.488	50.0957	1546.63	-244.868	19.8751	-345.996	-99.1272	17.9475	-18.6564	1088.94	13.4127	1436.06
5.7643	1215.88	47.2132	1565.79	150.452	20.4528	-335.869	-277.71	19.8488	-19.6133	1110.33	15.0817	1461.03
5.7743	1583.52	47.0879	1583.32	356.647	23.9539	-325.296	-605.202	23.1475	-20.601	1329.19	17.0889	1484.55
5.7842	584.699	53.2971	1598.78	-445.736	24.2718	-314.535	-101.667	23.2297	-21.5922	1154.28	17.6766	1506.03
5.7941	1346.12	52.9497	1612.27	-119.717	24.0004	-303.53	20.1616	22.5591	-22.5883	1024.98	16.9379	1525.6
5.8041	1499.65	52.5796	1623.79	1.13984	24.359	-292.214	-35.9832	22.9813	-23.5904	1112.25	17.3501	1543.3
5.814	1319.36	52.8294	1633.02	-532.137	23.8321	-280.858	-18.6057	24.3204	-24.5685	1255.65	18.3122	1558.66
5.8239	1524.98	55.9981	1639.99	-604.427	24.4603	-269.391	80.9412	23.4236	-25.5226	1166.28	17.4802	1571.77
5.8339	2314.52	61.5443	1644.66	332.795	24.6443	-257.732	-721.231	22.7915	-26.4509	1567.47	17.2637	1582.59
5.8438	2624.92	50.441	1646.83	485.887	21.3833	-246.15	-718.424	21.2949	-27.324	1569.92	16.3718	1590.82
5.8537	1557.95	52.8359	1646.48	-48.0215	24.1796	-234.556	-254.003	22.4432	-28.1402	1281.93	16.9723	1596.47
5.8637	2124.33	57.3536	1643.5	42.5037	22.7706	-222.856	158.211	24.2525	-28.8956	910.246	18.6938	1599.48
5.8736	1705.01	48.6349	1637.88	-226.355	20.7009	-211.303	390.707	21.8018	-29.5642	775.47	16.8373	1599.69
5.8836	1522.84	50.9081	1629.44	-556.743	23.173	-199.676	381.913	24.7228	-30.1488	801.865	19.0185	1597.05
5.8935	2023.77	52.3651	1618.29	-188.194	24.5745	-188.216	-350.588	22.8566	-30.6276	1441.16	17.2456	1591.55
5.9034	1608.27	52.5644	1604.33	-312.787	24.2138	-176.808	-58.1798	21.4971	-30.9976	1202.39	16.0647	1583.13
5.9134	1256.17	49.9691	1587.34	-585.115	22.4818	-165.339	204.93	21.149	-31.2521	943.765	16.1071	1571.63
5.9233	846.301	50.3994	1567.64	-442.972	21.8398	-154.03	128.465	20.4468	-31.3784	810.447	15.5651	1557.27
5.9332	1099.17	55.9193	1545.06	-291.256	22.9465	-142.76	187.165	21.301	-31.3731	751.234	15.9312	1539.94
5.9432	1202.04	57.0941	1519.34	-69.3182	22.8467	-131.404	-142.974	21.5638	-31.2284	1013.27	16.4323	1519.43
5.9531	921.161	52.2509	1491	-210.347	20.3513	-120.178	-87.2743	18.3165	-30.9431	1003.01	13.586	1496.18
5.963	882.077	64.7635	1459.82	-460.822	26.4774	-108.956	274.163	23.1338	-30.5133	800.402	16.9965	1470.02
5.973	1228.37	59.2827	1425.49	-726.009	27.6574	-97.6117	449.647	24.1038	-29.9305	815.636	17.7568	1440.69
5.9829	2345.58	60.0951	1388.74	176.636	29.9949	-86.3615	79.2639	29.4236	-29.2058	701.119	22.4666	1408.85
5.9928	2220.6	67.7868	1349.29	81.1762	29.5728	-75.0829	81.0092	30.285	-28.3349	642.293	23.1892	1374.28
6.0028	1233.93	73.8625	1306.77	-253.488	29.4455	-63.6552	723.802	29.7332	-27.3084	125.495	22.405	1336.68
6.0127	996.611	52.1288	1262.13	-151.284	22.7179	-52.3036	168.34	23.1147	-26.1499	578.904	17.785	1296.87
6.0226	1036.11	60.8929	1215.02	126.579	26.807	-40.9148	-263.436	23.9975	-24.8537	881.228	18.0301	1254.6
6.0326	1662.76	50.0091	1165.04	-48.8952	22.8612	-29.3776	-277.709	22.1814	-23.4097	838.714	16.9816	1209.51
6.0425	1366.61	44.4651	1113.28	-129.617	22.9497	-17.9317	-226.47	20.5592	-21.8522	738.237	15.3563	1162.59
6.0525	1225.36	49.6535	1058.82	0.263192	23.7226	-6.359	-25.472	22.3829	-20.1565	573.85	16.8686	1113.03
6.0624	344.401	50.0588	1002.86	-326.171	25.6716	5.0918	179.265	23.5398	-18.3632	441.101	17.4879	1061.93
6.0723	1088.73	55.3861	944.986	-60.7052	23.1151	16.5156	128.078	23.3686	-16.4633	369.906	17.7373	1008.93
6.0823	1069.71	60.6266	884.718	-227.747	22.9564	28.0027	140.823	23.3719	-14.4438	423.793	17.7252	953.574
6.0922	2217.32	53.9958	823.39	-39.6761	27.7521	39.296	85.5363	24.6598	-12.3529	390.21	18.469	897.106
6.1021	1257.44	60.371	760.543	97.8581	27.8487	50.4814	94.3859	27.1337	-10.1786	275.376	20.2485	839.102
6.1121	583.984	53.6753	695.659	-246.551	27.6	61.6387	-14.8076	26.5118	-7.90555	357.383	20.1331	779.08
6.122	497.082	54.6795	630.174	-181.998	28.2485	72.5128	-286.461	28.6739	-5.58686	477.834	21.8515	718.366
6.1319	400.597	54.746	563.586	-220.43	28.4768	83.1845	369.094	27.9816	-3.20745	-178.263	21.5287	656.491
6.1419	988.261	64.2932	495.348	184.171	27.3041	93.727	-191.921	26.518	-0.749441	175.02	20.2036	592.94
6.1518	1203.21	63.8075	426.967	205.011	31.3745	103.9	-118.087	32.0623	1.73132	132.94	24.884	529.108
6.1617	347.372	80.6514	357.905	221.707	37.5821	113.783	-473.164	35.8137	4.25299	250.822	26.346	464.485
6.1717	-497.42	77.6771	287.595	-415.877	31.841	123.447	447.474	25.7892	6.83578	-328.304	18.7802	398.532
6.1816	908.649	64.329	217.582	479.442	28.6769	132.678	-197.475	28.9819	9.42266	-36.0606	21.9156	332.687
6.1916	379.327	62.1857	146.588	601.194	29.1592	141.646	-557.514	30.1148	12.0608	141.395	23.4137	265.743
6.2015	-121.398	72.976	76.1671	503.74	34.0591	150.157	-316.642	30.8611	14.693	-65.8827	23.2515	199.156
6.2114	-1845.17	69.7203	5.74056	-468.337	31.7783	158.296	245.15	29.3745	17.3411	-349.377	22.3306	132.376
6.2214	-1793.74	66.9366	-65.2745	-240.258	27.9088	166.135	120.511	26.3452	20.0283	-476.691	19.4917	64.8413
6.2313	-1048.5	61.0552	-135.334	-209.523	27.2879	173.517	197.521	24.8074	22.6968	-611.914	18.4415	-1.9824
6.2412	-1516.31	63.5492	-205.028	-305.898	29.2758	180.527	-95.2209	25.1408	25.37	-373.096	18.7954	-68.6586
6.2512	-995.259	59.0712	-274.939	516.367	29.7136	187.237	-233.238	27.7979	28.0714	-574.734	20.8302	-135.746
6.2611	-600.801	67.3263	-343.555	124.06	29.1095	193.525	-75.1994	26.8068	30.7431	-645.127	20.1282	-201.794
6.271	-1397.11	62.0981	-411.469	-146.447	30.0881	199.472	243.512	29.7313	33.4087	-906.919	22.6308	-267.366
6.281	-924.458	69.607	-479.251	-652.072	33.2338	205.15	481.808	30.6138	36.091	-1072.98	22.8035	-333.012
6.2909	-1733.83	71.2448	-545.445	-188.964	35.2148	210.461	229.985	33.6416	38.7323	-1077.69	24.989	-397.314
6.3008	-3123.05	70.0468	-610.634	-687.76	32.3647	215.481	669.496	33.9403	41.355	-1388.89	26.4018	-460.83
6.3108	-1633.74	65.9858	-675.369	824.99	30.9603	220.272	-235.269	28.5163	43.9806	-1193.49	21.1401	-524.089
6.3207	-1288.05	65.7933	-738.262	845.502	33.6693	224.756	120.724	29.5625	46.5515	-1462.7	21.9771	-585.727
6.3306	-2059.33	64.9454	-799.881	325.053	31.935	228.995	491.792	27.4791	49.0887	-1790.42	20.3484	-646.287
6.3406	-2642.42	69.5082	-860.744	313.302	34.2532	233.043	27.0978	30.4494	51.6113	-1549.28	22.8784	-706.27
6.3505	-2693.87	54.9484	-919.55	558.236	29.1236	236.827	-189.925	27.0022	54.0627	-1500.44	20.05	-764.384
6.3605	-2837.02	67.8096	-977.408	133.308	31.3068	240.431	192.176	28.5477	56.4856	-1729.02	21.1574	-821.715
6.3704	-4353.12	65.2116	-1033.08	-227.107	29.892	243.787	557.437	27.6181	58.8248	-2101.58	20.5563	-877.029
6.3803	-3116.65	64.7686	-1087.08	152.964	32.5907	246.934	799.345	30.0469	61.0977	-2370.05	22.4767	-930.824
6.3903	-2100.18	64.3315	-1139.86	1072.22	31.2168	249.897	237.273	28.8692	63.3189	-2141.07	21.5438	-983.539
6.4002	-2426.54	64.9843	-1190.28	782.995	30.2782	252.611	467.473	29.6877	65.4363	-2272.74	22.6144	-1034.04
6.4101	-3012.59	65.0542	-1238.81	202.583	29.7387	255.098	841.543	29.0093	67.4654	-2541.01	22.0324	-1082.79
6.4201	-2225.12	61.2645	-1285.85	523.51	30.2072	257.37	652.388	28.1288	69.4176	-2589.97	21.3295	-1130.17
6.43	-3532.2	56.7804	-1330.38	203.902	28.1222	259.368	1079.81	28.0992	71.2467	-2883.1	21.2396	-1175.18
6.4399	-1539.12	64.3328	-1372.81	887.044	29.5542	261.101	515.184	27.4631	72.9657	-2644.38	20.7977	-1218.22
6.4499	-1435.52	69.6734	-1413.48	805.686	29.1085	262.567	406.968	26.792	74.5835	-2480.12	20.1928	-1259.63
6.4598	-2070.02	66.6203	-1451.51	884.74	30.6932	263.721	383.343	30.0849	76.0613	-2383.96	23.2254	-1298.53
6.4697	-4102.38	67.2998	-1487.25	517.968	30.9586	264.563	556.902	31.3989	77.4103	-2429.48	24.119	-1335.27
6.4797	-3750.53	77.656	-1520.97	538.868	32.812	265.081	438.89	29.4962	78.6366	-2345.74	22.1027	-1370.14
6.4896	-2548.31	75.4364	-1551.94	866.306	33.9293	265.252	231.103	30.0416	79.711	-2349.96	22.0169	-1402.39
6.4995	-3525.5	74.5535	-1580.44	-162.778	35.9408	265.071	1075.56	31.2825	80.6425	-2864.05	23.3671	-1432.32

## Sheet: Fig. 3c
r	exp1	fit1	exp2	fit2	exp3	fit3	exp4	fit4
0.05	0.392483	-0.121143	0.0869275	0.0121069	0.115439	0.00718075	-0.305534	0.175228
0.1	1.49433	-0.500852	0.33531	0.0458179	0.441227	0.027793	-1.14385	0.71503
0.15	3.08916	-1.18473	0.709633	0.0937986	0.918925	0.0592191	-2.29104	1.65888
0.2	4.84956	-2.23855	1.15611	0.14539	1.46117	0.0976422	-3.40901	3.06343
0.25	6.38223	-3.73465	1.61002	0.188681	1.96521	0.138771	-4.09303	4.99039
0.3	7.28223	-5.73628	2.00466	0.212902	2.32912	0.17868	-3.92906	7.49262
0.35	7.18902	-8.28245	2.28058	0.21073	2.46828	0.214627	-2.55292	10.6007
0.4	5.8365	-11.3761	2.3941	0.180091	2.32982	0.245694	0.296738	14.3123
0.45	3.09018	-14.9778	2.32371	0.125131	1.90276	0.273155	4.73902	18.5869
0.5	-1.03368	-19.0058	2.07378	0.0561266	1.22244	0.30046	10.7304	23.3462
0.55	-6.36982	-23.3444	1.6748	-0.0117077	0.368244	0.332844	18.0663	28.481
0.6	-12.6265	-27.8575	1.18025	-0.0603859	-0.545152	0.376579	26.4049	33.8637
0.65	-19.4255	-32.407	0.660388	-0.0720008	-1.38201	0.437967	35.3097	39.365
0.7	-26.3551	-36.8733	0.193733	-0.0318301	-2.0035	0.52223	44.3055	44.8714
0.75	-33.0275	-41.1737	-0.142678	0.0687962	-2.28692	0.632451	52.9404	50.3014
0.8	-39.1335	-45.2763	-0.283046	0.230357	-2.14368	0.768746	60.8444	55.6175
0.85	-44.4864	-49.2061	-0.181317	0.444143	-1.53341	0.927827	67.7775	60.8305
0.9	-49.0486	-53.0426	0.182613	0.692662	-0.472138	1.10304	73.6601	65.9969
0.95	-52.9367	-56.9067	0.799808	0.951502	0.966738	1.28495	78.5797	71.2063
1	-56.4036	-60.9404	1.63267	1.19251	2.65921	1.46237	82.7746	76.5626
1.05	-59.7996	-65.2789	2.61876	1.38785	4.44444	1.62381	86.5944	82.1587
1.1	-63.5174	-70.0213	3.67746	1.51448	6.144	1.75909	90.4428	88.0503
1.15	-67.9277	-75.2025	4.71869	1.55822	7.58421	1.86095	94.71	94.2311
1.2	-73.315	-80.7713	5.65243	1.51692	8.61864	1.92634	99.704	100.614
1.25	-79.8217	-86.579	6.39779	1.40187	9.14777	1.95724	105.59	107.023
1.3	-87.4093	-92.381	6.89045	1.23733	9.13308	1.96083	112.346	113.195
1.35	-95.8439	-97.8523	7.08756	1.05768	8.60339	1.94881	119.746	118.796
1.4	-104.707	-102.618	6.96931	0.902588	7.6523	1.93604	127.364	123.451
1.45	-113.432	-106.291	6.53731	0.81057	6.42673	1.93848	134.613	126.779
1.5	-121.368	-108.522	5.80995	0.81165	5.10761	1.97066	140.802	128.438
1.55	-127.853	-109.046	4.81558	0.920226	3.88502	2.04313	145.216	128.167
1.6	-132.295	-107.718	3.58485	1.12915	2.93089	2.16001	147.202	125.821
1.65	-134.248	-104.55	2.14345	1.40614	2.37269	2.31725	146.245	121.398
1.7	-133.474	-99.7111	0.506607	1.69339	2.27191	2.5018	142.038	115.043
1.75	-129.974	-93.5223	-1.32324	1.911	2.61033	2.69199	134.524	107.038
1.8	-123.993	-86.4181	-3.35506	1.96435	3.28655	2.85929	123.902	97.7648
1.85	-115.982	-78.8906	-5.6037	1.75511	4.12382	2.97138	110.599	87.6545
1.9	-106.537	-71.4173	-8.08058	1.19501	4.88903	2.99641	95.2165	77.1202
1.95	-96.3013	-64.3786	-10.7817	0.221043	5.32113	2.90808	78.4347	66.4824
2	-85.8595	-57.9767	-13.6746	-1.18957	5.16593	2.69098	60.9088	55.8968
2.05	-75.6244	-52.1653	-16.6855	-3.00653	4.21349	2.34578	43.1566	45.2926
2.1	-65.7374	-46.5999	-19.6904	-5.13761	2.33335	1.89343	25.4562	34.3317
2.15	-55.9957	-40.619	-22.5099	-7.42557	-0.496684	1.37789	7.76835	22.3961
2.2	-45.8178	-33.2613	-24.9117	-9.65181	-4.17256	0.866798	-10.304	8.60913
2.25	-34.2581	-23.3224	-26.62	-11.5477	-8.45947	0.449783	-29.5103	-8.10778
2.3	-20.0721	-9.44926	-27.3335	-12.8132	-13.0026	0.234141	-50.8959	-28.9438
2.35	-1.82988	9.73313	-26.75	-13.1416	-17.3531	0.338054	-75.6986	-55.0799
2.4	21.9284	35.4732	-24.5967	-12.2496	-21.0066	0.881631	-105.203	-87.5515
2.45	52.5123	68.7355	-20.6637	-9.90874	-23.4523	1.97635	-140.57	-127.105
2.5	90.8911	110.049	-14.8367	-5.97635	-24.2262	3.7137	-182.653	-174.062
2.55	137.517	159.381	-7.12626	-0.423036	-22.9636	6.15387	-231.827	-228.211
2.6	192.181	216.045	2.31061	6.64744	-19.4456	9.31555	-287.85	-288.727
2.65	253.918	278.662	13.1596	14.9876	-13.6331	13.1678	-349.767	-354.15
2.7	320.984	345.179	24.9513	24.2074	-5.68542	17.6248	-415.886	-422.41
2.75	390.898	412.95	37.0778	33.7883	4.04027	22.5441	-483.816	-490.91
2.8	460.567	478.873	48.8235	43.1095	15.0086	27.7288	-550.585	-556.661
2.85	526.472	539.579	59.4095	51.4859	26.544	32.934	-612.821	-616.469
2.9	584.916	591.659	68.0471	58.2151	37.8829	37.8768	-666.983	-667.137
2.95	632.295	631.9	73.9982	62.6296	48.2365	42.2499	-709.626	-705.69
3	665.381	657.527	76.6363	64.1508	56.8563	45.7371	-737.675	-729.596
3.05	681.594	666.412	75.5031	62.3399	63.0977	48.0313	-748.678	-736.947
3.1	679.211	657.245	70.3559	56.9411	66.4731	48.8514	-741.019	-726.615
3.15	657.532	629.644	61.1999	47.9135	66.6919	47.9601	-714.062	-698.332
3.2	616.94	584.188	48.3033	35.4483	63.6803	45.1779	-668.222	-652.718
3.25	558.889	522.381	32.191	19.9688	57.5815	40.3958	-604.94	-591.234
3.3	485.792	446.547	13.6187	2.11315	48.7355	33.5835	-526.575	-516.066
3.35	400.827	359.65	-6.47315	-17.3	37.6407	24.7938	-436.224	-429.967
3.4	307.687	265.081	-27.0209	-37.3203	24.9024	14.1625	-337.472	-336.045
3.45	210.289	166.41	-46.9111	-56.9256	11.1732	1.90448	-234.112	-237.54
3.5	112.471	67.1394	-65.0587	-75.0888	-2.90775	-11.6938	-129.86	-137.601
3.55	17.7097	-29.5284	-80.4848	-90.8462	-16.7695	-26.2855	-28.0845	-39.0809
3.6	-71.1164	-120.88	-92.3863	-103.362	-29.9537	-41.4762	68.4171	55.6207
3.65	-151.892	-204.825	-100.192	-111.982	-42.1422	-56.8389	157.572	144.668
3.7	-223.35	-279.961	-103.6	-116.28	-53.1666	-71.9294	238.106	226.83
3.75	-285.063	-345.572	-102.594	-116.08	-62.9983	-86.3015	309.528	301.461
3.8	-337.35	-401.553	-97.4394	-111.466	-71.722	-99.5219	372.04	368.42
3.85	-381.11	-448.289	-88.6489	-102.769	-79.4948	-111.184	426.365	427.939
3.9	-417.594	-486.479	-76.9405	-90.5415	-86.4976	-120.918	473.535	480.468
3.95	-448.167	-516.958	-63.1722	-75.5117	-92.8851	-128.406	514.659	526.496
4	-474.049	-540.509	-48.2714	-58.5294	-98.7397	-133.386	550.684	566.398
4.05	-496.109	-557.703	-33.1609	-40.5055	-104.037	-135.661	582.202	600.294
4.1	-514.7	-568.788	-18.6892	-22.3488	-108.628	-135.105	609.309	627.968
4.15	-529.577	-573.629	-5.57081	-4.90717	-112.235	-131.666	631.539	648.838
4.2	-539.902	-571.715	5.65829	11.0842	-114.476	-125.371	647.882	661.989
4.25	-544.332	-562.232	14.6672	25.0426	-114.897	-116.322	656.887	666.264
4.3	-541.193	-544.188	21.3363	36.5635	-113.025	-104.703	656.837	660.414
4.35	-528.703	-516.585	25.7452	45.4313	-108.427	-90.7682	645.983	643.275
4.4	-505.248	-478.615	28.1419	51.6152	-100.771	-74.8452	622.8	613.963
4.45	-469.643	-429.85	28.901	55.2509	-89.8802	-57.3228	586.252	572.066
4.5	-421.387	-370.42	28.4721	56.6118	-75.7798	-38.6431	536.017	517.803
4.55	-360.847	-301.134	27.3264	56.0718	-58.7202	-19.2884	472.663	452.134
4.6	-289.375	-223.551	25.9068	54.0647	-39.1828	0.233642	397.738	376.811
4.65	-209.318	-139.973	24.5853	51.0432	-17.8605	19.4069	313.766	294.346
4.7	-123.933	-53.3636	23.6328	47.4406	4.38226	37.7258	224.145	207.915
4.75	-37.2025	32.8083	23.2031	43.6403	26.5692	54.7144	132.95	121.179
4.8	46.439	114.782	23.3322	39.9522	47.6852	69.9458	44.6613	38.0591
4.85	122.435	188.764	23.9515	36.5998	66.7552	83.0602	-36.1679	-37.5309
4.9	186.471	251.202	24.9121	33.7165	82.9221	93.7798	-105.26	-101.966
4.95	234.834	299.06	26.0179	31.3512	95.5156	101.921	-158.958	-152.177
5	264.732	330.052	27.0613	29.481	104.105	107.403	-194.524	-185.889
5.05	274.554	342.834	27.8576	28.0292	108.533	110.247	-210.372	-201.795
5.1	264.02	337.114	28.2738	26.8858	108.92	110.577	-206.199	-199.655
5.15	234.235	313.684	28.2488	25.9285	105.65	108.608	-183.021	-180.321
5.2	187.618	274.363	27.8008	25.0413	99.331	104.635	-143.085	-145.665
5.25	127.721	221.861	27.0236	24.1291	90.7359	99.0138	-89.6927	-98.4342
5.3	58.9521	159.573	26.0711	23.1276	80.7305	92.1388	-26.9239	-42.0378
5.35	-13.775	91.3247	25.1321	22.0068	70.198	84.4228	40.6876	19.7146
5.4	-85.4273	21.0817	24.3997	20.7702	59.964	76.2725	108.516	82.8955
5.45	-151.248	-47.3305	24.0386	19.4479	50.7312	68.0673	172.199	143.744
5.5	-207.12	-110.493	24.1553	18.088	43.029	60.1405	227.96	198.921
5.55	-249.867	-165.611	24.7751	16.7445	37.1827	52.7641	272.865	245.723
5.6	-277.471	-210.671	25.8289	15.4668	33.3047	46.1395	304.999	282.227
5.65	-289.177	-244.523	27.1528	14.2893	31.3065	40.392	323.541	307.366
5.7	-285.492	-266.885	28.5001	13.2244	30.9292	35.5726	328.743	320.929
5.75	-268.073	-278.277	29.5659	12.2591	31.79	31.6631	321.813	323.488
5.8	-239.523	-279.892	30.0209	11.3552	33.4355	28.5868	304.724	316.261
5.85	-203.107	-273.413	29.5513	10.4533	35.399	26.2219	279.966	300.942
5.9	-162.429	-260.814	27.8995	9.48045	37.2529	24.417	250.267	279.494
5.95	-121.092	-244.142	24.9024	8.35873	38.6518	23.0071	218.321	253.944
6	-82.3809	-225.326	20.5202	7.01604	39.3627	21.829	186.531	226.193

## Sheet: Fig. 3e
t	anti-C2F4I·(exp)	anti-C2F4I·(std)	anti-C2F4I·(fit)	gauche-C2F4I·(exp)	gauche-C2F4I·(std)	gauche-C2F4I·(fit)	Rotating C2F4I2(exp)	Rotating C2F4I2(std)	Rotating C2F4I2(fit)	C2F4(exp)	C2F4(std)	C2F4(fit)
-0.26117	0	0.148666	0.000288815	0.00432672	0.149713	5.72075e-06	0	0	6.88504e-08	0	0	6.78293e-09
-0.21117	0	0.13717	0.00268243	0	0.137184	5.66069e-05	0	0	7.1237e-07	0	0	7.20036e-08
-0.16117	0.020887	0.135047	0.0153829	0	0.135741	0.00034703	0	0	4.54511e-06	0	0	4.71475e-07
-0.11117	0.044376	0.137474	0.0699416	0.0107423	0.137656	0.00173528	0	0	2.38072e-05	0	0	2.55967e-06
-0.06117	0.1664	0.150855	0.219322	0	0.15046	0.0060435	0	0	8.63157e-05	0	0	9.63822e-06
-0.01117	0.560875	0.140724	0.531311	0	0.141674	0.0168602	0	0	0.000250559	0	0	2.93979e-05
0.03883	1.07264	0.149283	0.979858	0	0.148792	0.036396	0	0	0.000557576	0	0	6.897e-05
0.08883	1.45699	0.165283	1.45638	0	0.164685	0.0654891	0	0	0.00102604	0	0	0.000135137
0.13883	1.75966	0.151131	1.83316	0	0.15179	0.100708	0	0	0.00159797	0	0	0.000224202
0.18883	2.06037	0.132402	2.05114	0	0.13103	0.138581	0	0	0.00221202	0	0	0.000331012
0.23883	2.22106	0.152112	2.15178	0	0.150458	0.176141	0	0	0.00282084	0	0	0.000447282
0.28883	2.39038	0.155588	2.18102	0	0.155285	0.211875	0	0	0.00340908	0	0	0.000568733
0.33883	2.2068	0.146968	2.18116	0.267798	0.147376	0.245437	0	0	0.00398077	0	0	0.000692497
0.38883	2.32131	0.14449	2.16927	0.158651	0.143457	0.276587	0	0	0.00454154	0	0	0.000817604
0.43883	2.3062	0.134372	2.15386	0.172701	0.133864	0.305606	0	0	0.00509725	0	0	0.000943489
0.48883	2.20848	0.142559	2.13766	0.310617	0.143635	0.332473	0	0	0.00565055	0	0	0.00107
0.53883	2.06723	0.137274	2.12177	0.405497	0.13731	0.357504	0	0	0.00620295	0	0	0.00119698
0.58883	2.15482	0.141382	2.10657	0.311665	0.141298	0.380705	0	0	0.00675499	0	0	0.0013244
0.63883	1.94801	0.139374	2.09209	0.615135	0.140834	0.402352	0	0	0.00730694	0	0	0.00145218
0.68883	1.92801	0.142777	2.0784	0.644106	0.142911	0.42245	0	0	0.00785897	0	0	0.00158031
0.73883	2.00695	0.153643	2.06541	0.523522	0.154467	0.441234	0	0	0.00841113	0	0	0.00170872
0.78883	2.11207	0.150108	2.05313	0.359704	0.15026	0.458706	0	0	0.00896331	0	0	0.0018374
0.83883	2.13443	0.137576	2.04147	0.339687	0.136536	0.475063	0	0	0.0095153	0	0	0.00196632
0.88883	2.00002	0.178834	2.03044	0.481891	0.178854	0.490305	0	0	0.0100669	0	0	0.00209546
0.98883	2.0576	0.166072	2.01996	0.458858	0.165307	0.504596	0	0	0.0106181	0	0	0.00222478
1.03883	2.02934	0.148234	2.00059	0.476347	0.147932	0.530461	0	0	0.011719	0	0	0.00248391
1.08883	1.81147	0.149922	1.99164	0.716064	0.150991	0.542171	0	0	0.0122686	0	0	0.00261369
1.13883	2.03575	0.149054	1.98312	0.540364	0.149278	0.553184	0	0	0.0128177	0	0	0.00274359
1.18883	2.03343	0.141949	1.97504	0.592357	0.142044	0.563498	0	0	0.0133662	0	0	0.00287359
1.23883	2.17999	0.14131	1.96733	0.279321	0.141824	0.573212	0	0	0.013914	0	0	0.00300369
1.28883	1.64363	0.146914	1.96001	0.865818	0.149364	0.582323	0	0	0.0144611	0	0	0.00313387
1.33883	1.45748	0.141068	1.95303	1.11236	0.143964	0.590916	0	0	0.0150074	0	0	0.00326412
1.38883	1.99212	0.14261	1.9464	0.575132	0.143308	0.598989	0	0	0.015553	0	0	0.00339444
1.43883	1.6883	0.151226	1.94007	0.857979	0.152994	0.606614	0	0	0.0160978	0	0	0.0035248
1.48883	1.98282	0.149821	1.93404	0.545189	0.150449	0.613786	0	0	0.0166418	0	0	0.00365522
1.53883	1.90684	0.146398	1.92829	0.609179	0.146915	0.62057	0	0	0.017185	0	0	0.00378568
1.58883	1.79442	0.15573	1.92281	0.753679	0.155707	0.626961	0	0	0.0177273	0	0	0.00391617
1.63883	1.65389	0.150762	1.91758	0.826315	0.153044	0.633012	0	0	0.0182688	0	0	0.00404669
1.68883	2.12847	0.156993	1.91259	0.349304	0.157862	0.63872	0	0	0.0188094	0	0	0.00417723
1.73883	1.98782	0.134329	1.90782	0.618236	0.135129	0.64413	0	0	0.019349	0	0	0.00430779
1.78883	1.69407	0.146114	1.90327	0.846884	0.148226	0.64924	0	0	0.0198877	0	0	0.00443837
1.83883	1.88157	0.144374	1.89892	0.611129	0.144897	0.654089	0	0	0.0204254	0	0	0.00456896
1.88883	1.75587	0.149127	1.89477	0.710129	0.150306	0.658674	0	0	0.0209623	0	0	0.00469956
1.93883	1.73926	0.153355	1.8908	0.81463	0.15456	0.663029	0	0	0.0214985	0	0	0.00483016
1.98883	1.59118	0.13786	1.88701	0.995977	0.139426	0.66715	0	0	0.0220337	0	0	0.00496077
2.03883	1.95329	0.165972	1.88338	0.572113	0.166282	0.671068	0	0	0.0225679	0	0	0.00509138
2.08883	2.18103	0.163223	1.87992	0.394928	0.162988	0.67478	0	0	0.023101	0	0	0.00522198
2.13883	2.26349	0.158436	1.87659	0.314547	0.157779	0.678312	0	0	0.0236331	0	0	0.00535258
2.18883	2.25121	0.15654	1.87342	0.26173	0.154418	0.68166	0	0	0.0241644	0	0	0.00548318
2.23883	1.74569	0.135471	1.87038	0.740544	0.136059	0.68485	0	0	0.024695	0	0	0.00561376
2.28883	1.80027	0.154975	1.86747	0.678916	0.155947	0.687876	0	0	0.0252244	0	0	0.00574434
2.33883	1.60693	0.141846	1.86469	0.960657	0.143113	0.69076	0	0	0.0257526	0	0	0.00587491
2.38883	1.87641	0.146301	1.86202	0.635761	0.147396	0.693498	0	0	0.0262797	0	0	0.00600547
2.43883	2.10457	0.154876	1.85947	0.402026	0.153843	0.696109	0	0	0.026806	0	0	0.00613602
2.48883	1.91416	0.147606	1.85702	0.656357	0.147852	0.69859	0	0	0.0273315	0	0	0.00626655
2.53883	1.83684	0.137801	1.85468	0.751835	0.138766	0.700957	0	0	0.0278562	0	0	0.00639707
2.58883	1.77559	0.140266	1.85243	0.807233	0.140812	0.703207	0	0	0.0283798	0	0	0.00652757
2.63883	1.71421	0.14587	1.85028	0.807419	0.146802	0.705355	0	0	0.0289022	0	0	0.00665806
2.68883	1.66583	0.149467	1.84821	0.867997	0.150682	0.707398	0	0	0.0294237	0	0	0.00678853
2.73883	1.89313	0.146916	1.84623	0.674125	0.146783	0.709349	0	0	0.0299445	0	0	0.00691898
2.78883	1.73127	0.147421	1.84434	0.827965	0.147443	0.711206	0	0	0.0304642	0	0	0.00704942
2.83883	1.80929	0.145511	1.84251	0.642345	0.146323	0.71298	0	0	0.0309827	0	0	0.00717984
2.88883	1.7915	0.126959	1.84077	0.658698	0.127461	0.714668	0	0	0.0315001	0	0	0.00731024
2.93883	2.02501	0.133888	1.83909	0.442839	0.13221	0.716282	0	0	0.0320167	0	0	0.00744062
2.98883	1.85782	0.118479	1.83749	0.662735	0.118634	0.717818	0	0	0.0325326	0	0	0.00757098
3.03883	2.3252	0.145942	1.83594	0.486035	0.121651	0.719287	0.232813	0.0513646	0.0330475	0	0	0.00770132
3.20113	2.00061	0.199021	1.83134	0.675543	0.163811	0.723603	0.0989095	0.0676796	0.0347115	0	0	0.00812428
3.58693	2.00369	0.179127	1.82255	0.86974	0.149092	0.731595	0.248865	0.0625643	0.0386267	0	0	0.00912881
4.01993	1.99644	0.181906	1.81537	0.6849	0.15112	0.73775	0.125913	0.0643311	0.0429527	0	0	0.0102547
4.50563	2.29231	0.17089	1.80964	0.591699	0.140058	0.742264	0.265672	0.0636507	0.0477214	0	0	0.0115157
5.05073	2.18624	0.075935	1.80513	0.362749	0.123461	0.74537	0.110642	0.0431906	0.0529691	0	0	0.0129285
6.34843	1.87863	0.196386	1.7988	0.684674	0.159993	0.748359	0.124374	0.0689784	0.0650323	0	0	0.0162811
7.11833	2.13892	0.181331	1.79646	0.523248	0.149103	0.748722	0.104206	0.0628148	0.0719124	0	0	0.0182632
7.98213	1.90459	0.186923	1.79436	0.749331	0.156054	0.748601	0.118853	0.067486	0.0793949	0	0	0.0204807
8.95133	2.05574	0.183095	1.79233	0.619097	0.151085	0.748148	0.164339	0.0631553	0.0875025	0	0	0.0229611
10.0388	1.99532	0.26283	1.79025	0.833213	0.109753	0.747459	0.27152	0.0954338	0.0962502	0.00193297	0.23843	0.0257344
12.6278	1.79245	0.276647	1.78551	0.748495	0.115523	0.745638	0.168474	0.100248	0.115669	0.0526463	0.25107	0.0322953
14.1638	1.94215	0.286686	1.7828	0.811007	0.119715	0.744481	0.2806	0.102621	0.126317	0.0132881	0.262963	0.0361604
15.8878	1.85816	0.282632	1.77977	0.775937	0.118022	0.743196	0.210565	0.102647	0.137551	0	0.256214	0.0404744
17.8218	1.40967	0.263752	1.77638	0.588654	0.110138	0.741785	0	0.0953269	0.149305	0.405097	0.239812	0.0452837
19.9918	1.3715	0.266402	1.77261	0.572715	0.111245	0.740187	0	0.0965438	0.161516	0.340408	0.243413	0.0506422
22.4258	1.55329	0.286575	1.76851	0.648627	0.119669	0.738327	0	0.105369	0.174101	0.166103	0.258259	0.0566053
25.1578	1.72777	0.272053	1.76396	0.721488	0.113605	0.736246	0.218402	0.0986246	0.186927	0.200701	0.247032	0.0632395
28.2228	1.82939	0.266545	1.75877	0.763923	0.111305	0.734069	0.258338	0.0976441	0.199789	0	0.240584	0.0706089
31.6618	1.81786	0.262466	1.75256	0.759105	0.109602	0.732099	0.244025	0.0953339	0.212479	0	0.23776	0.078786
35.5198	1.64914	0.266315	1.74683	0.688654	0.111209	0.728765	0.17917	0.0968656	0.224858	0.170256	0.241542	0.0878456
39.8498	1.45227	0.261099	1.73886	0.606443	0.10903	0.72671	0	0.0941106	0.236741	0.241399	0.238242	0.0978716
44.7068	1.9492	0.261529	1.73083	0.813954	0.10921	0.723673	0.338221	0.0944992	0.247937	0.0105029	0.238045	0.108943
50.1578	1.60138	0.272562	1.72303	0.668711	0.113817	0.719259	0.122753	0.0977753	0.258265	0.150387	0.248819	0.12115
56.2728	1.60559	0.290295	1.71309	0.670469	0.121222	0.715779	0.0867014	0.10468	0.267563	0	0.264528	0.134577
63.1348	1.27881	0.251608	1.70221	0.534011	0.105067	0.711924	0	0.0923232	0.275716	0.449689	0.228227	0.149312
70.8338	1.57419	0.288605	1.69181	0.657356	0.120517	0.706194	0	0.106379	0.282652	0	0.260828	0.165438
79.4718	1.72251	0.279957	1.67929	0.71929	0.116905	0.701121	0.18852	0.10201	0.288358	0	0.253137	0.183031
89.1638	1.60701	0.251437	1.66616	0.671061	0.104996	0.695124	0.0871519	0.0960223	0.292878	0.0546809	0.223884	0.202162
100.039	1.25685	0.249819	1.65112	0.524839	0.10432	0.689441	0.00557804	0.0935111	0.296311	0.481088	0.224905	0.222885
