# Supplementary material for: Ultrafast structural dynamics of carbon–carbon single-bond rotation in transient radical species at non-equilibrium
Source: Nat Commun. 2025 Feb 25;16:1969. doi: 10.1038/s41467-025-57279-7 (PMC11861307; doi:10.1038/s41467-025-57279-7)
Supplement: Supplementary file 6 — Source data [file 41467_2025_57279_MOESM6_ESM.zip › Ihee_source_data_SI/Suppl_Fig_11.xlsx]

## Sheet: Suppl. Fig. 11
t	Black	Red	Blue	Green
0.53883	0	-565.193	26667.6	22680.3
0.58883	0	-178.936	23651	19721.2
0.63883	0	2072.09	30036.7	29150.7
0.68883	0	-1436.46	24596.8	21335.1
0.73883	0	4367.13	24711.6	26773.4
0.78883	0	-423.335	23159.9	20689.2
0.83883	0	1718.76	18828.5	18392.4
0.88883	0	2307.1	18270.3	19342.5
0.93883	0	1669.88	21170.4	21168.9
0.98883	0	2270.89	14105.3	14597.4
1.03883	0	322.942	16902.2	15727.9
1.08883	0	-1872.63	18780.7	15840.8
1.13883	0	2607.43	18919.6	20114.7
1.18883	0	3022.29	23591	25625.9
1.23883	0	-1128.19	23163.6	20122.7
1.28883	0	3114.42	21894.6	24108.4
1.33883	0	2544.2	24615.1	25653.4
1.38883	0	1963.99	29704	30237.8
1.43883	0	2861.33	20721.8	22525.2
1.48883	0	-153.584	21076.2	19957
1.53883	0	2303.35	20189	21385.4
1.58883	0	2290.29	22149.2	23636
1.63883	0	109.339	19476.5	18724
1.68883	0	-2420.4	13535.2	10563.9
1.73883	0	-1474.63	19675.1	17339.4
1.78883	0	129.122	20335.1	19709
1.83883	0	1100.26	17467.2	17952
1.88883	0	2150.07	20811.8	22259.9
1.93883	0	896.625	25034.8	25380.5
1.98883	0	2317.62	32260.6	33747.5
2.03883	0	1008.44	12150.2	12639.8
2.08883	0	923.478	11627	11939.2
2.13883	0	861.687	6709.71	6876.36
2.18883	0	2103.53	10355.8	11659.8
2.23883	0	1385.7	20252.7	21017.9
2.28883	0	1538.5	12075.4	13123.1
2.33883	0	2346.65	16405.6	18248.2
2.38883	0	2470.59	16306	18167.8
2.43883	0	1477.85	9997.48	10934.4
2.48883	0	1859.24	23632.1	25078.3
2.53883	0	1354.89	20238.3	21009.8
2.58883	0	1348.33	16599.9	17529.8
2.63883	0	773.641	16210.2	16615.9
2.68883	0	984.484	18824.1	19498.2
2.73883	0	1229.37	13436.4	14158.4
2.78883	0	813.331	18351.3	18826.6
2.83883	0	794.522	14588.7	14929.9
2.88883	0	1036.47	15700.9	16222.3
2.93883	0	1110.52	18033.5	18651.7
2.98883	0	1384.18	17328.1	18291.4
3.03883	0	1354.41	25559.2	26485.1
3.20113	0	1005.64	10968	11722.5
3.58693	0	267.799	23168.3	23333.6
4.01993	0	-160.752	13005.4	12741.6
4.50563	0	233.988	21105.2	21232.4
5.05073	0	92.2698	11257.2	11301.6
5.66223	0	114.441	14870.7	14958
6.34843	0	38.7031	11803.5	11828.2
7.11833	0	17.1644	14904.9	14914.1
7.98213	0	9.88629	11720.6	11727.5
8.95133	0	-0.360663	15484.2	15482.8
10.0388	0	2.95747	15299.2	15301.7
11.2588	0	-0.0927298	10622.6	10622.4
12.6278	0	0.0427742	13704.8	13704.8
14.1638	0	0.0115161	10279.9	10279.9
15.8878	0	0.00328084	15153.7	15153.7
17.8218	0	0	7686.04	7686.04
19.9918	0	0	5061.94	5061.94
22.4258	0	0	3389.72	3389.72
25.1578	0	0	8505.21	8505.21
28.2228	0	0	6317.04	6317.04
31.6618	0	0	8158.24	8158.24
35.5198	0	0	5467.33	5467.33
39.8498	0	0	4890.94	4890.94
44.7068	0	0	5023.93	5023.93
50.1578	0	0	3511.04	3511.04
56.2728	0	0	2595.91	2595.91
63.1348	0	0	1325.41	1325.41
70.8338	0	0	1060.16	1060.16
79.4718	0	0	1572.4	1572.4
89.1638	0	0	679.46	679.46
100.039	0	0	580.43	580.43
