# Supplementary material for: Ultrafast structural dynamics of carbon–carbon single-bond rotation in transient radical species at non-equilibrium
Source: Nat Commun. 2025 Feb 25;16:1969. doi: 10.1038/s41467-025-57279-7 (PMC11861307; doi:10.1038/s41467-025-57279-7)
Supplement: Supplementary file 6 — Source data [file 41467_2025_57279_MOESM6_ESM.zip › Ihee_source_data_SI/Suppl_Fig_12.xlsx]

## Sheet: Suppl. Fig. 12b
q	q*DADS1(exp)	q*DADS1(std)	q*DADS1(fit)	q*DADS2(exp)	q*DADS2(std)	q*DADS2(fit)	q*DADS3(exp)	q*DADS3(std)	q*DADS3(fit)	q*DADS4(exp)	q*DADS4(std)	q*DADS4(fit)
1.9988	2688.29	47.8989	2688.29	2602.49	36.8293	2602.49	-476.393	56.3113	-476.393	2745.34	237.721	2745.34
2.0087	2541.7	47.7998	2660.72	2500.15	36.7559	2567.37	-457.355	56.0533	-482.056	2523.88	237.176	2689.02
2.0187	2502.16	47.6857	2629.89	2414.4	36.5416	2528.67	-409.903	55.6914	-487.132	2315.93	235.9	2628.51
2.0286	2456.84	47.7937	2596.32	2352.68	36.3278	2487.1	-388.76	55.2941	-491.49	2089.63	234.425	2565.07
2.0385	2421.26	48.1252	2559.6	2253.07	36.3333	2442.25	-271.012	55.3177	-495.146	1551.05	235.236	2498.14
2.0485	2370.73	48.2399	2519.17	2165.79	36.2693	2393.54	-139.15	55.1048	-498.087	961.866	234.514	2427.04
2.0584	2326.57	48.3802	2475.69	2065.53	36.4752	2341.89	-56.6668	55.5877	-500.207	644.686	236.426	2353.23
2.0684	2252.27	48.0013	2428.15	1987.77	36.3787	2286.17	-80.6877	55.674	-501.505	838.066	236.551	2275.29
2.0783	2201.43	47.8863	2377.32	1906.59	36.4191	2227.44	-186.052	55.7013	-501.906	1340.79	235.271	2194.82
2.0882	2109.84	47.8414	2322.63	1842.92	36.3426	2165.1	-263.204	55.4427	-501.385	1664	233.777	2111.14
2.0982	2045.48	48.0371	2263.3	1777.08	36.2979	2098.4	-288.173	55.1656	-499.88	1526.74	231.905	2023.4
2.1081	1948.12	48.1972	2200.4	1704.47	36.2291	2028.64	-290.599	54.8536	-497.385	1497.86	230.612	1933.43
2.118	1860.39	47.7875	2133.26	1625.43	36.1291	1955.14	-211.372	54.9197	-493.862	1057.83	231.176	1840.45
2.128	1732.57	47.39	2061.05	1557.65	36.0458	1877.09	-223.181	54.9438	-489.236	965.021	231.726	1743.54
2.1379	1675.08	46.8748	1985.16	1460.47	35.8207	1796.05	-135.598	54.7678	-483.59	651.726	231.058	1644.72
2.1478	1605.55	46.8552	1904.87	1365.03	35.7253	1711.29	-130.239	54.5859	-476.879	747.349	230.861	1543.13
2.1578	1531.18	46.8579	1819.32	1237.56	35.6135	1621.95	98.183	54.5409	-469.028	-87.2705	230.345	1437.78
2.1677	1404.11	46.9461	1730.29	1155.77	35.5878	1529.89	118.685	54.5957	-460.213	-149.765	230.416	1330.88
2.1776	1315.28	47.0775	1637.03	1054.41	35.704	1434.34	182.996	54.8344	-450.39	-587.503	231.492	1221.5
2.1876	1232.69	46.9278	1538.68	965.66	35.6202	1334.41	85.5301	54.4575	-439.486	-469.805	230.358	1108.62
2.1975	1156.68	46.7993	1437.4	849.421	35.5605	1232.27	-33.9469	54.4016	-427.768	-209.039	229.813	994.613
2.2074	1081.23	46.7106	1332.42	717.536	35.4843	1127.09	-51.6921	54.4379	-415.188	-28.4497	230.451	878.504
2.2174	987.361	46.535	1222.9	586.357	35.5785	1018	-29.0161	54.7848	-401.673	-94.5799	232.025	759.242
2.2273	896.848	46.401	1111.32	450.116	35.5647	907.395	111.188	54.7118	-387.561	-593.946	232.283	639.373
2.2373	768.262	46.0458	995.746	340.402	35.4811	793.295	161.526	54.7095	-372.645	-726.753	231.84	516.652
2.2472	696.963	46.3879	878.829	172.508	35.6476	678.247	411.83	54.5464	-357.297	-1693.56	230.595	393.722
2.2571	595.63	46.2055	759.784	47.4238	35.519	561.398	456.816	54.2439	-341.447	-2062.96	229.687	269.556
2.2671	494.57	46.3556	637.748	-73.3756	35.6482	441.827	499.786	54.5728	-325.002	-2580.45	230.8	143.092
2.277	361.694	46.3381	515.534	-170.997	35.4943	322.217	483.638	54.5039	-308.363	-2773.88	230.693	17.0706
2.2869	291.664	46.4905	392.293	-314.848	35.507	201.664	553.897	54.8393	-291.433	-3261.18	232.88	-109.549
2.2969	181.598	46.6515	267.125	-434.325	35.7024	79.2227	518.38	55.1842	-274.096	-3132.31	234.676	-237.832
2.3068	103.174	47.0425	142.874	-570.267	35.8793	-42.3838	467.225	55.1804	-256.75	-2852.22	234.373	-364.99
2.3167	17.2559	47.2082	18.604	-705.348	36.042	-164.12	424.13	55.1217	-239.268	-2622.11	233.795	-492.085
2.3267	-58.5028	47.1184	-106.652	-838.907	36.1828	-286.973	521.511	55.2725	-221.504	-3090.88	234.371	-620.185
2.3366	-178.788	47.3296	-230.136	-961.854	36.435	-408.265	494.829	55.7191	-203.838	-3083.27	235.994	-746.522
2.3465	-314.713	47.3288	-352.888	-1070.98	36.4665	-529.031	493.959	56.0494	-186.11	-3261.1	237.854	-872.184
2.3565	-458.574	47.3583	-475.958	-1195.29	36.5555	-650.309	517.5	56.2597	-168.145	-3452.65	239.293	-998.246
2.3664	-582.365	47.3629	-596.749	-1322.58	36.5799	-769.53	541.731	56.3995	-150.301	-3577.9	240.946	-1122.02
2.3764	-696.776	47.5145	-717.605	-1474.48	36.7617	-888.984	600.793	56.4996	-132.207	-3819.62	241.525	-1245.86
2.3863	-805.231	47.448	-836.05	-1615.29	36.9214	-1006.19	682.511	56.7579	-114.21	-4055.94	242.188	-1367.14
2.3962	-932.288	47.602	-953.279	-1724.64	37.0736	-1122.28	623.355	57.023	-96.1094	-3862.6	242.879	-1487.01
2.4062	-1051.54	47.6566	-1070.47	-1816.12	37.1632	-1238.38	609.945	57.1451	-77.6965	-3900.52	242.905	-1606.56
2.4161	-1161.52	47.8422	-1185.3	-1906.44	37.2132	-1352.13	597.42	57.2453	-59.3145	-3866.01	242.361	-1723.31
2.426	-1251.45	48.0662	-1299.03	-2020.7	37.2708	-1464.68	606.591	57.3483	-40.7551	-3873.17	242.516	-1838.4
2.436	-1346.34	48.0782	-1412.84	-2122.59	37.3796	-1577.18	428.213	57.1432	-21.8049	-2957.75	241.483	-1952.91
2.4459	-1446.78	48.2814	-1524.54	-2233.03	37.6675	-1687.36	339.223	57.7794	-2.82342	-2578.03	244.782	-2064.52
2.4558	-1566.63	48.4723	-1635.34	-2349.65	37.7759	-1796.37	339.607	58.0767	16.392	-2569.8	246.163	-2174.34
2.4658	-1682.97	48.7642	-1746.42	-2470.84	37.9411	-1905.3	409.047	58.4393	36.0469	-2765.59	248.217	-2283.41
2.4757	-1812.84	48.8334	-1855.6	-2558.98	38.0975	-2011.96	417.925	58.5539	55.7483	-2796.82	248.25	-2389.53
2.4856	-1905.19	48.9518	-1964.03	-2649.98	38.2512	-2117.42	435.086	58.6321	75.683	-2746.25	248.304	-2493.75
2.4956	-1982.02	48.8586	-2072.76	-2732.06	38.1804	-2222.69	348.416	58.7305	96.0379	-2486.73	248.608	-2597.04
2.5055	-2062.5	48.6817	-2179.6	-2828.29	38.3305	-2325.58	337.418	58.6695	116.378	-2517.7	248.053	-2697.27
2.5154	-2171.37	48.8101	-2285.54	-2930.62	38.3682	-2427.06	409.306	58.8696	136.87	-3030.79	249.313	-2795.41
2.5254	-2298.48	49.2397	-2391.51	-3041.11	38.4683	-2527.99	600.487	59.2721	157.675	-4153.24	252.236	-2892.3
2.5353	-2403.63	49.1675	-2495.22	-3134.72	38.5213	-2626.21	746.233	59.3861	178.321	-4856.67	253.267	-2985.9
2.5453	-2511.58	49.1273	-2598.53	-3212.63	38.6111	-2723.48	720.544	58.8434	199.162	-4620.95	249.862	-3077.93
2.5552	-2594.67	49.0523	-2699.12	-3267.7	38.5768	-2817.64	513.273	58.6157	219.71	-3913.06	247.881	-3166.39
2.5651	-2690.39	48.9993	-2797.71	-3318.06	38.5221	-2909.39	407.024	58.7423	240.097	-3662.96	247.894	-3251.99
2.5751	-2821.28	48.8886	-2894.92	-3356.91	38.6282	-2999.34	294.969	59.2765	260.445	-3488.06	250.384	-3335.34
2.585	-2899.36	48.9861	-2988.42	-3470.14	38.7527	-3085.35	418.431	58.967	280.265	-3993.45	249.463	-3414.52
2.5949	-2943.41	48.9875	-3078.78	-3565.61	38.9188	-3168	454.97	59.1956	299.677	-4008.5	250.155	-3490.11
2.6049	-3015.59	49.2263	-3166.44	-3634.13	38.9576	-3247.72	396.628	59.6432	318.788	-3647.04	251.565	-3562.53
2.6148	-3096.37	49.4597	-3249.2	-3701.08	39.1011	-3322.52	427.138	60.0507	337.133	-3588.41	252.563	-3630.02
2.6247	-3189.85	49.2583	-3327.52	-3748.83	39.0665	-3392.86	453.605	59.8806	354.829	-3521.75	251.555	-3693.02
2.6347	-3274.08	48.9173	-3401.66	-3804.62	39.066	-3459.01	435.015	60.0335	371.973	-3349.9	251.953	-3751.78
2.6446	-3355.95	48.8896	-3469.73	-3854.32	39.0093	-3519.28	478.057	59.9753	388.157	-3581.7	252.227	-3804.83
2.6545	-3381.81	48.8228	-3532.1	-3906.43	38.9831	-3574	582.783	59.735	403.499	-4096.62	251.416	-3852.47
2.6645	-3467.03	49.1353	-3588.92	-3951.82	38.9464	-3623.34	642.718	59.2434	418.092	-4387.51	249.18	-3894.81
2.6744	-3544.94	49.1493	-3638.74	-4001.65	38.9824	-3666.01	626.352	59.7273	431.603	-4446.71	251.098	-3930.74
2.6843	-3577.36	49.134	-3681.89	-4052.39	38.9796	-3702.28	684.138	59.4689	444.154	-4743.38	249.61	-3960.49
2.6943	-3588.4	49.0906	-3718.45	-4100.34	39.1789	-3732.21	665.439	59.7149	455.836	-4602.97	251.107	-3984.04
2.7042	-3598.14	48.835	-3747.52	-4144.59	39.1906	-3755.04	676.173	59.5776	466.404	-4566.36	250.42	-4000.76
2.7142	-3645.9	48.629	-3769.57	-4171.92	39.2514	-3771.11	655.922	60.0337	476.069	-4539.2	252.703	-4010.84
2.7241	-3674.44	48.528	-3784.12	-4197.98	39.2751	-3780.03	738.833	60.2869	484.643	-4894.19	254.366	-4014.01
2.734	-3718.16	48.5876	-3791.41	-4189.33	39.2483	-3781.99	767.039	60.5592	492.242	-5083.12	255.352	-4010.34
2.744	-3748.11	48.6824	-3791.48	-4177.33	39.3923	-3776.92	781.154	60.4699	498.945	-5213.69	253.834	-3999.7
2.7539	-3800.88	48.8161	-3784.43	-4163.42	39.4852	-3765.02	760.394	60.4993	504.644	-5249.69	254.044	-3982.34
2.7638	-3831.07	48.8757	-3770.49	-4153.63	39.363	-3746.4	763.097	60.0668	509.437	-5202.02	251.762	-3958.28
2.7738	-3837.45	48.8674	-3749.61	-4142.98	39.0637	-3720.93	762.919	59.3599	513.389	-5253.8	248.402	-3927.29
2.7837	-3807.67	48.6917	-3722.46	-4134.42	38.8381	-3689.34	765.085	58.811	516.451	-5117.26	245.337	-3890.16
2.7936	-3779.63	48.4706	-3689.14	-4111.02	38.7211	-3651.63	772.269	58.9883	518.699	-5066.75	247.211	-3846.8
2.8036	-3743.96	48.335	-3649.54	-4090.06	38.6147	-3607.6	813.846	59.1077	520.17	-5059.85	247.932	-3796.9
2.8135	-3735.02	48.3217	-3604.75	-4032.2	38.4625	-3558.4	760.605	58.6821	520.861	-4725.03	245.23	-3741.7
2.8234	-3694.15	48.2799	-3554.75	-3975.56	38.4311	-3503.9	678.383	58.2698	520.813	-4275.51	241.537	-3680.98
2.8334	-3618.5	48.0283	-3499.25	-3926.93	38.1121	-3443.77	594.496	57.0202	520.032	-3728.06	236.12	-3614.31
2.8433	-3531.83	47.8032	-3439.7	-3876.22	37.9394	-3379.51	594.128	56.5919	518.545	-3560.43	234.536	-3543.31
2.8533	-3474.61	47.3674	-3375.18	-3796.57	37.5	-3310.09	522.488	56.0639	516.33	-3363.79	233.606	-3466.8
2.8632	-3449.22	46.8708	-3307.26	-3699.54	37.2263	-3237.17	534.173	56.1152	513.432	-3563.95	234.815	-3386.58
2.8731	-3412.42	46.1947	-3235.56	-3593.85	37.0349	-3160.33	486.126	55.5817	509.83	-3474.84	232.001	-3302.16
2.8831	-3352.84	46.0683	-3159.51	-3473.08	36.9405	-3078.94	398.001	54.9446	505.467	-3169.05	228.565	-3212.85
2.893	-3285.79	45.8934	-3080.82	-3368.38	36.4448	-2994.84	341.914	54.6117	500.417	-2926.43	228.75	-3120.65
2.9029	-3215.47	45.3457	-2998.89	-3274.41	35.8075	-2907.4	390.347	54.3796	494.625	-3248.25	229.311	-3024.88
2.9129	-3126.52	45.1741	-2912.96	-3177.8	35.4215	-2815.83	457.917	54.0087	487.999	-3430.02	227.816	-2924.7
2.9228	-3054.1	45.0891	-2824.83	-3082.25	35.11	-2722.08	505.319	53.621	480.653	-3630.79	225.971	-2822.25
2.9327	-2953.77	44.7535	-2733.71	-2983.57	34.747	-2625.32	578.986	53.4821	472.502	-3995.93	226.061	-2716.67
2.9427	-2858.27	44.638	-2638.65	-2848.75	34.5283	-2524.62	519.664	52.8443	463.431	-3687.8	223.107	-2606.96
2.9526	-2766.67	44.306	-2541.57	-2730.13	34.2127	-2422.02	535.528	51.9693	453.602	-3644.52	218.873	-2495.4
2.9625	-2697.67	43.7132	-2441.52	-2636.78	33.7777	-2316.57	661.569	51.4756	442.913	-3827.61	216.124	-2380.98
2.9725	-2627.26	43.2355	-2337.43	-2516	33.2664	-2207.18	589.566	51.0967	431.232	-3324.56	214.799	-2262.56
2.9824	-2533.44	42.6801	-2231.35	-2358.32	32.6922	-2096.05	318.811	50.0349	418.785	-1914.79	209.541	-2142.58
2.9923	-2404.4	42.4437	-2122.25	-2246.37	32.2702	-1982.13	230.885	48.9124	405.461	-1408.9	204.698	-2019.91
3.0023	-2274.65	42.0183	-2008.96	-2104.46	31.9764	-1864.25	197.185	48.23	391.119	-1236.92	201.764	-1893.33
3.0122	-2108.81	41.6368	-1893.78	-1979.84	31.7632	-1744.8	149.465	47.6715	376.059	-792.902	199.319	-1765.45
3.0222	-2009.02	41.0381	-1774.4	-1835.77	31.4617	-1621.43	115.797	47.1276	360.001	-516.486	197.261	-1633.77
3.0321	-1912.2	40.6205	-1653.28	-1708.84	31.1326	-1496.69	126.963	46.8083	343.296	-475.41	196.752	-1501.02
3.042	-1814.34	40.4168	-1529.34	-1578.55	30.9703	-1369.44	173.336	46.9969	325.826	-473.208	199.361	-1366.02
3.052	-1671.13	39.8904	-1401.4	-1471.24	30.7345	-1238.52	220.621	46.7471	307.449	-434.135	198.602	-1227.53
3.0619	-1561.83	39.8237	-1272.2	-1327.2	30.5987	-1106.7	59.7859	46.6927	288.586	322.803	197.935	-1088.48
3.0718	-1468.19	39.9172	-1140.68	-1165.31	30.4349	-972.881	-115.594	46.5028	269.117	1075.9	196.808	-947.707
3.0818	-1371.82	40.2042	-1005.7	-1016.07	30.455	-835.918	-172.572	46.5398	248.903	1311.15	197.017	-803.999
3.0917	-1261.08	40.1964	-870.261	-875.158	30.4972	-698.815	-185.728	46.7096	228.418	1464.21	198.443	-660.491
3.1016	-1160.8	40.2224	-733.322	-746.057	30.449	-560.503	-173.992	46.6949	207.537	1584.2	198.272	-516.043
3.1116	-1039.49	40.189	-593.823	-614.628	30.431	-419.895	-156.265	46.7678	186.12	1489.81	199.07	-369.501
3.1215	-917.728	39.8781	-454.922	-487.282	30.3494	-280.15	-224.831	46.7654	164.676	2058.5	199.234	-224.134
3.1314	-779.982	39.5937	-315.614	-365.819	30.3579	-140.231	-263.596	46.5256	143.07	2382.65	196.987	-78.8338
3.1414	-629.409	39.4027	-174.89	-250.439	30.489	0.890826	-170.278	46.9264	121.16	2129.53	198.718	67.4921
3.1513	-494.229	39.4923	-35.974	-127.702	30.3321	140.002	-212.03	46.4045	99.4595	2384.95	196.494	211.537
3.1612	-364.551	39.5675	102.134	1.06221	30.3805	278.122	-302.314	46.2948	77.8232	2958.63	196.641	354.385
3.1712	-254.021	39.414	240.406	152.452	30.3462	416.234	-523.871	46.2771	56.1028	3898.11	196.271	497.077
3.1811	-174.012	39.3089	375.681	319.777	30.2612	551.191	-683.568	46.5159	34.7968	4542.81	198.608	636.383
3.1911	-103.514	39.2991	510.308	469.14	30.3252	685.342	-755.528	46.6464	13.5342	4829.96	199.741	774.751
3.201	-11.9557	39.288	641.237	608.21	30.5332	815.652	-771.064	47.4188	-7.20729	4926.67	203.638	909.068
3.2109	103.233	39.15	769.496	727.664	30.6661	943.146	-766.447	47.6209	-27.5958	4978.48	204.477	1040.41
3.2209	257.491	39.093	896.038	840.618	30.5853	1068.77	-739.28	47.4948	-47.7919	4865.62	203.414	1169.76
3.2308	391.145	39.0696	1018.06	945.658	30.3662	1189.73	-567.8	46.9403	-67.3585	4237.53	199.824	1294.27
3.2407	534.805	38.9114	1136.62	1032.86	30.3836	1307.07	-425.899	46.8394	-86.4731	3775.33	198.312	1415
3.2507	642.665	38.819	1252.65	1137.13	30.3931	1421.71	-454.473	46.8557	-105.301	3922.72	197.808	1532.92
3.2606	727.123	39.1083	1363.68	1246.74	30.3836	1531.19	-405.45	46.8621	-123.45	3603.41	197.72	1645.5
3.2705	836.032	39.0192	1470.76	1337.47	30.2759	1636.54	-393.841	46.7484	-141.101	3487.99	197.423	1753.81
3.2805	961.059	39.1362	1574.82	1410.23	30.4052	1738.67	-290.016	47.1268	-158.419	3151.45	199.217	1858.77
3.2904	1080.31	39.2791	1673.7	1499.08	30.338	1835.46	-189.531	46.8473	-175.055	2620.9	198.25	1958.2
3.3003	1149.52	39.4699	1768.43	1647.13	30.5933	1927.9	-445.118	47.1583	-191.186	3660.28	200.301	2053.15
3.3103	1167.8	40.1219	1859.9	1827.75	30.8975	2016.86	-792.369	47.8033	-206.969	5104.42	203.617	2144.47
3.3202	1342.89	37.5626	1946.27	1898.27	29.0296	2100.56	-774.652	44.9024	-222.092	5209.11	191.913	2230.35
3.3302	1449.68	37.9318	2029.32	1970.61	29.1793	2180.7	-776.182	44.9272	-236.866	5240.03	191.533	2312.54
3.3401	1544.91	38.8259	2107.4	2031.68	29.6121	2255.73	-686.976	45.6493	-250.999	4913.22	195.034	2389.43
3.35	1635.38	36.1571	2181.41	2117.89	27.7185	2326.5	-505.161	42.1781	-264.644	3820.62	177.91	2461.91
3.36	1695.05	36.0117	2252.08	2146.02	27.879	2393.72	-291.338	42.815	-277.934	3042.57	179.453	2530.69
3.3699	1773.15	35.8937	2318.01	2167.03	28.1127	2456.08	-172.557	43.3726	-290.602	2616.97	182.284	2594.43
3.3798	1862.01	37.19	2379.97	2218.02	28.724	2514.32	-189.811	44.1473	-302.782	2738.12	184.84	2653.91
3.3898	1904.32	33.4723	2438.55	2316.05	26.3723	2569.02	-440.278	41.361	-314.585	4035.71	177.066	2709.68
3.3997	1999.72	33.0932	2492.59	2329.53	26.4213	2619.09	-340.899	41.1792	-325.766	3822.57	174.713	2760.67
3.4096	2058.72	32.7617	2542.7	2349.36	26.1424	2665.14	-227.436	40.4938	-336.437	3328.98	170.673	2807.47
3.4196	2070.33	33.1428	2589.31	2435.89	26.091	2707.56	-312.771	40.1789	-346.686	3282.55	168.695	2850.5
3.4295	2109.78	33.7126	2631.47	2499.49	26.1723	2745.5	-372.076	40.7091	-356.293	3198.45	172.815	2888.89
3.4394	2140.04	34.2408	2669.64	2564.26	26.475	2779.4	-597.061	41.1037	-365.346	4149.23	177.715	2923.09
3.4494	2244.73	30.1019	2704.09	2587.73	22.9598	2809.49	-742.759	35.2964	-373.911	4706.77	149.465	2953.34
3.4593	2199.21	29.1206	2734.1	2656.84	22.4596	2835.15	-968.267	34.8778	-381.798	5446.13	148.473	2979
3.4692	2182.12	28.7604	2759.97	2711.41	22.5166	2856.64	-1089.07	34.6097	-389.075	5759.14	147.541	3000.35
3.4792	2191.9	28.2953	2781.84	2712.72	22.6928	2874.07	-1008.63	35.5045	-395.787	5549.97	153.439	3017.48
3.4891	2227.11	28.7217	2799.23	2655.79	22.9528	2887.03	-709.897	36.212	-401.779	4577.9	158.409	3029.99
3.4991	2270.39	28.7754	2812.42	2597.85	22.8594	2895.73	-467.25	35.5862	-407.156	3448.95	154.583	3038.08
3.509	2297.83	28.7831	2821.11	2558.17	23.0558	2899.95	-337.826	35.4756	-411.791	2640.03	150.963	3041.54
3.5189	2299.24	26.491	2825.41	2661.31	21.3648	2899.75	-796.192	32.1938	-415.728	4021.97	134.094	3040.41
3.5289	2330.55	25.6793	2825.28	2605.99	20.7229	2895.03	-709.736	31.1756	-418.981	3801.31	130.404	3034.58
3.5388	2331.59	26.0951	2820.7	2559.3	20.4142	2885.85	-611.052	31.2091	-421.476	3375.85	130.14	3024.14
3.5487	2356.63	26.9699	2811.7	2528.76	20.4186	2872.2	-573.263	31.3916	-423.24	3130.34	129.969	3009.04
3.5587	2345.46	27.0745	2798.14	2533.97	20.3218	2853.85	-644.299	31.58	-424.276	3251.59	130.595	2989.07
3.5686	2311.94	28.4988	2780.32	2490.31	22.0667	2831.22	-744.083	34.1437	-424.562	4098.02	141.985	2964.64
3.5785	2328.48	26.9395	2758.19	2476.88	20.4431	2804.19	-856.199	31.2945	-424.112	4416.55	128.227	2935.61
3.5885	2351.78	27.3999	2731.53	2428.56	20.4735	2772.47	-831.514	32.2664	-422.917	4349.26	134.065	2901.7
3.5984	2365.86	26.1536	2700.97	2348.57	19.1345	2736.79	-543.546	30.6025	-421.007	3193.88	129.25	2863.66
3.6083	2355.07	26.0856	2666.36	2278.19	20.032	2696.96	-251.683	31.9905	-418.384	1903.13	137.447	2821.28
3.6183	2257.7	25.2808	2627.42	2253.03	19.1287	2652.62	-179.408	28.6017	-415.025	1525.89	118.273	2774.19
3.6282	2218.44	25.5963	2585.05	2223.54	18.7268	2604.79	-193.045	27.7558	-411.013	1436.77	115.155	2723.46
3.6381	2213.7	25.4018	2539.03	2201.8	18.4543	2553.22	-301.429	28.0523	-406.335	1702.65	119.696	2668.81
3.6481	2185.3	24.4676	2488.99	2173.03	18.5818	2497.47	-324.429	28.3632	-400.953	1706.35	120.708	2609.78
3.658	2163.35	24.3323	2436.08	2115.98	18.7301	2438.83	-211.72	28.3424	-394.998	1124.04	118.003	2547.76
3.668	2130.05	23.4526	2379.41	2066.84	17.9168	2376.31	-270.196	26.4908	-388.371	1256.03	108.42	2481.66
3.6779	2073.05	23.3528	2320.26	1989.07	17.5586	2311.32	-109.743	26.749	-381.228	526.369	112.926	2413.02
3.6878	1995.77	22.3108	2258.25	1927.55	16.814	2243.46	-98.9985	24.9568	-373.532	668.979	103.766	2341.39
3.6978	1936.81	21.4013	2192.87	1865.15	16.5494	2172.16	-171.843	26.3989	-365.221	1194.33	114.048	2266.19
3.7077	1856.3	20.8958	2125.57	1814.96	15.7539	2099.06	-226.851	25.3212	-356.486	1347.48	108.954	2189.15
3.7176	1814.14	20.8899	2055.87	1729.38	15.1353	2023.61	-176.911	22.8665	-347.274	1179.09	95.1797	2109.72
3.7276	1818.07	20.4761	1983.18	1640.09	14.7756	1945.21	-125.306	22.7402	-337.508	1061.59	97.1506	2027.25
3.7375	1794.03	20.5617	1909.08	1556.06	14.9542	1865.59	-151.528	23.7189	-327.412	1205.47	102.15	1943.59
3.7474	1737.28	21.1543	1833.01	1506.5	14.859	1784.15	-287.424	23.9918	-316.913	1762.09	106.009	1858.11
3.7574	1676.24	21.3081	1754.29	1444.73	14.8351	1700.18	-363.224	23.9942	-305.927	2278.07	105.492	1770.09
3.7673	1593.54	19.5337	1674.62	1373.65	14.3397	1615.53	-270.402	23.4036	-294.698	1964.65	102.218	1681.46
3.7772	1530.68	18.5882	1593.36	1301.76	14.2581	1529.51	-199.985	22.9978	-283.144	1583.25	98.2116	1591.52
3.7872	1453.43	18.9668	1509.79	1228.58	14.3146	1441.37	-213.869	23.6006	-271.168	1557.2	99.2522	1499.5
3.7971	1390.24	18.0869	1425.71	1170.77	14.5017	1353.03	-241.517	24.2876	-259.036	1489.64	102.892	1407.4
3.8071	1314.2	17.9409	1339.54	1125.68	14.4582	1262.83	-362.361	24.1204	-246.528	1780.08	104.295	1313.5
3.817	1176.06	18.7136	1253.16	1084.73	14.4563	1172.73	-489.536	24.4224	-233.919	1995.97	107.562	1219.83
3.8269	1071.93	19.0773	1165.84	973.279	13.6953	1081.97	-391.677	23.2476	-221.113	1630.78	104.357	1125.62
3.8369	983.29	19.0954	1076.84	851.998	13.4476	989.771	-142.612	21.969	-208.002	678.184	95.8487	1030.04
3.8468	934.263	19.1818	988.097	748.583	13.9096	898.124	-10.4222	20.8609	-194.875	351.846	87.0181	935.158
3.8567	858.787	17.8056	898.891	669.457	13.3826	806.266	-99.4504	20.0166	-181.628	858.232	85.1305	840.18
3.8667	752.422	16.1526	808.491	624.843	12.8746	713.432	-368.32	19.6566	-168.153	1778.99	83.553	744.3
3.8766	608.758	16.0326	718.893	595.331	12.2751	621.647	-569.808	19.6489	-154.747	2330.15	84.7948	649.601
3.8865	491.683	16.9228	629.386	506.399	12.0949	530.159	-540.027	18.5101	-141.301	2318.03	78.1129	555.289
3.8965	422.717	17.2174	539.275	362.185	12.5733	438.233	-199.764	20.0281	-127.707	1165.24	89.1665	460.592
3.9064	395.719	17.0081	450.569	244.426	12.7212	347.897	-10.7487	20.8952	-114.263	504.817	94.7105	367.58
3.9163	355.166	17.3086	362.58	129.949	12.8562	258.421	210.792	20.4564	-100.86	-521.726	89.8415	275.485
3.9263	318.319	16.834	274.648	7.57506	12.9876	169.114	415.509	19.2455	-87.3899	-1429.96	79.2887	183.574
3.9362	249.9	15.5172	188.75	-65.2974	12.8272	81.9593	415.32	20.0657	-74.1475	-1860.06	87.1923	93.87
3.9461	143.994	16.2381	104.214	-98.2264	12.7397	-3.74391	324.837	21.8191	-61.0226	-1969.11	98.9373	5.63166
3.9561	11.8041	15.944	20.4182	-178.675	12.8158	-88.6425	418.218	22.151	-47.9084	-2413.9	100.533	-81.827
3.966	-143.294	16.7104	-60.7605	-240.64	13.4019	-170.849	301.686	22.5251	-35.0903	-2044.87	95.3514	-166.58
3.976	-287.939	17.8472	-140.769	-272.588	14.0698	-251.839	46.2122	23.358	-22.3312	-1406.37	98.458	-250.165
3.9859	-314.529	18.7714	-217.83	-346.656	13.8871	-329.82	58.3723	22.849	-9.90699	-1768.2	99.0195	-330.751
3.9958	-296.928	19.2736	-292.595	-464.782	13.9476	-405.456	196.208	23.7512	2.29219	-2182.02	103.245	-409.032
4.0058	-381.318	17.6763	-365.638	-516.673	13.4056	-479.328	91.6577	23.287	14.3684	-1660.64	103.033	-485.625
4.0157	-530.479	18.2415	-435.376	-542.673	13.2723	-549.83	-79.3266	23.5321	26.0639	-1115.46	105.472	-558.874
4.0256	-627.018	17.258	-502.45	-607.191	13.5825	-617.604	-86.9249	23.8512	37.4864	-1152.47	105.701	-629.451
4.0356	-665.692	16.4081	-567.413	-705.996	13.3691	-683.2	-96.5078	22.8436	48.7338	-887.77	100.407	-697.933
4.0455	-694.646	16.2665	-628.908	-844.941	13.3913	-745.234	52.3807	22.0768	59.5695	-1061.97	98.3085	-762.877
4.0554	-771.404	17.2103	-687.558	-916.024	13.8063	-804.324	224.247	22.3295	70.0972	-1867.58	100.248	-824.926
4.0654	-843.747	17.4059	-743.894	-952.504	13.1257	-860.988	152.946	21.7079	80.4095	-1688.92	97.3256	-884.621
4.0753	-897.179	16.8139	-796.789	-1006.96	13.6244	-914.078	164.678	23.2539	90.292	-1823.54	106.484	-940.744
4.0852	-931.222	16.2042	-846.838	-1059.95	14.0027	-964.178	226.185	23.8162	99.8426	-2375.64	106.021	-993.9
4.0952	-1009.39	16.8218	-894.535	-1119.42	14.1719	-1011.77	310.74	23.0867	109.147	-2885.68	101.227	-1044.59
4.1051	-1088.11	16.9158	-938.97	-1178.37	14.0981	-1055.92	285.275	23.5195	118.012	-2697.13	102.987	-1091.8
4.115	-1174.36	16.7303	-980.687	-1194.46	14.0518	-1097.18	123.347	23.186	126.53	-1958.71	100.956	-1136.11
4.125	-1228.44	17.3346	-1020.13	-1224.1	14.3103	-1135.95	96.1864	23.5064	134.775	-2012.79	103.674	-1177.93
4.1349	-1230.37	17.5701	-1056.56	-1286.11	14.1533	-1171.54	274.705	23.5411	142.579	-2999.96	104.421	-1216.48
4.1449	-1268.11	18.1333	-1090.79	-1295.74	13.8058	-1204.71	174.641	22.4575	150.096	-2466.94	101.931	-1252.58
4.1548	-1320.02	18.4598	-1122.19	-1297.97	13.8668	-1234.86	11.1674	22.9796	157.171	-1638.52	104.239	-1285.56
4.1647	-1295.67	17.8261	-1151.18	-1361.67	13.8295	-1262.39	56.904	22.3022	163.877	-1540.27	96.9624	-1315.82
4.1747	-1295.45	16.4094	-1178.05	-1410.54	13.9084	-1287.6	176.35	22.2986	170.273	-1971.96	96.4727	-1343.69
4.1846	-1324.95	16.4269	-1202.32	-1449.95	13.9041	-1310.04	197.047	21.9002	176.227	-2034.86	95.924	-1368.63
4.1945	-1356.93	16.4805	-1224.28	-1511.24	13.8709	-1330.01	250.526	22.2426	181.801	-2143.66	94.9228	-1390.96
4.2045	-1391.19	17.9133	-1244.16	-1562.03	14.2964	-1347.7	312.016	23.2207	187.043	-2334.27	97.4895	-1410.9
4.2144	-1389.03	17.9819	-1261.55	-1587.38	14.294	-1362.79	357.103	24.7554	191.844	-2471.12	106.581	-1428.06
4.2243	-1369.42	17.57	-1276.67	-1607.8	13.6603	-1375.47	417.19	23.7156	196.256	-2713.12	104.717	-1442.66
4.2343	-1399.37	16.5776	-1289.62	-1602.63	13.2644	-1385.86	312.026	21.2164	200.315	-2500.81	90.4325	-1454.8
4.2442	-1404.38	17.0424	-1300.11	-1577.8	13.6107	-1393.73	219.03	22.3097	203.939	-2380.53	98.1734	-1464.24
4.2541	-1430.52	17.0679	-1308.28	-1577.82	13.8857	-1399.19	360.993	22.4197	207.169	-3094.61	96.5104	-1471.11
4.2641	-1489.67	19.6023	-1314.12	-1511.21	16.1291	-1402.25	24.8148	27.1277	210.032	-1492.57	113.596	-1475.41
4.274	-1544.09	20.7331	-1317.49	-1473.24	16.271	-1402.83	-88.0366	27.4295	212.472	-941.835	115.951	-1477.04
4.284	-1509.49	19.9322	-1318.42	-1507.57	14.6068	-1400.93	167.061	22.8632	214.542	-1778.94	102.872	-1476.03
4.2939	-1478.68	20.0424	-1316.87	-1532.5	14.7704	-1396.57	192.659	24.0202	216.202	-1775.49	106.124	-1472.38
4.3038	-1457.89	21.0389	-1312.83	-1550.63	15.4447	-1389.74	151.125	25.0715	217.483	-1585.79	106.81	-1466.09
4.3138	-1463.26	20.2668	-1306.21	-1514.53	14.334	-1380.32	-138.027	23.5393	218.397	-572.016	102.339	-1457.08
4.3237	-1440.42	19.6514	-1297.15	-1497.92	14.677	-1368.52	-168.593	24.4731	218.935	-336.358	107.033	-1445.52
4.3336	-1371.02	18.0372	-1285.61	-1536.85	14.8853	-1354.27	109.426	23.2809	219.118	-1026.45	98.1022	-1431.39
4.3436	-1378.63	17.9428	-1271.46	-1533.55	14.8492	-1337.44	250.617	24.4665	218.954	-1390.48	104.273	-1414.53
4.3535	-1402.08	17.7117	-1255.04	-1495.13	14.7493	-1318.41	219.413	24.6324	218.46	-1150.76	105.044	-1395.36
4.3634	-1412.06	17.8729	-1236.3	-1448.56	14.0273	-1297.11	181.807	22.5636	217.649	-1291.21	94.4629	-1373.8
4.3734	-1411.63	17.4373	-1215.09	-1423.59	13.5221	-1273.36	179.998	21.2047	216.525	-1591.84	89.2139	-1349.7
4.3833	-1382.46	17.2627	-1191.97	-1400.3	13.1858	-1247.77	254.459	21.4369	215.126	-1967.7	90.886	-1323.67
4.3932	-1323.57	17.1152	-1166.85	-1429.48	13.4425	-1220.22	483.711	22.7585	213.46	-2648.83	99.0126	-1295.6
4.4032	-1323.38	16.9713	-1139.62	-1418.95	13.747	-1190.58	599.94	22.342	211.525	-3047.89	97.3886	-1265.35
4.4131	-1382.02	16.1977	-1110.98	-1351.85	13.551	-1159.58	511.217	22.3421	209.376	-2863.49	95.5364	-1233.7
4.423	-1432.87	16.3609	-1080.87	-1276.3	13.2232	-1127.14	361.003	22.4368	207.016	-2495.4	95.7436	-1200.54
4.433	-1332.28	17.633	-1049.15	-1293.17	13.1889	-1093.08	490.185	22.287	204.433	-2971.39	96.0548	-1165.72
4.4429	-1164.35	17.8526	-1016.68	-1360.06	13.6761	-1058.31	717.115	21.6335	201.699	-3242.9	95.2344	-1130.15
4.4529	-1056.8	18.1318	-983.008	-1352.86	14.0791	-1022.33	692.259	20.0017	198.775	-2704.3	87.3786	-1093.33
4.4628	-1065.78	18.4902	-949.041	-1286.58	13.9804	-986.088	536.181	20.8521	195.735	-2077.16	88.2335	-1056.22
4.4727	-1122.54	19.9182	-914.664	-1198.57	14.9108	-949.433	469.593	22.9107	192.568	-2048.31	97.2078	-1018.69
4.4827	-1123.44	19.2759	-879.742	-1117.13	13.8435	-912.21	300.071	21.1842	189.253	-1188.17	88.5759	-980.553
4.4926	-1058.31	17.7303	-845.185	-1034.31	13.1576	-875.375	-45.5057	20.3388	185.869	198.632	83.3341	-942.797
4.5025	-991.363	18.7859	-810.844	-1039	13.4727	-838.755	48.4189	22.1217	182.395	-326.696	94.0818	-905.242
4.5125	-999.249	17.6624	-776.565	-1052.72	13.4663	-802.173	244.848	23.3905	178.805	-1104.33	100.805	-867.7
4.5224	-999.36	17.6697	-743.205	-1022.11	13.8397	-766.535	228.552	23.0817	175.18	-983.378	100.262	-831.098
4.5323	-966.427	17.9769	-710.573	-999.47	13.568	-731.63	330.819	21.1335	171.491	-1367.75	89.5045	-795.212
4.5423	-928.799	17.6952	-678.485	-978.656	13.8791	-697.254	334.385	21.9019	167.706	-1173.53	93.8824	-759.829
4.5522	-915.269	18.2814	-647.697	-913.801	14.0861	-664.214	166.457	22.916	163.907	-486.33	100.909	-725.774
4.5621	-896.173	18.0195	-617.976	-854.538	13.2262	-632.258	-179.421	21.7353	160.06	1062.28	94.8659	-692.78
4.5721	-826.455	17.4906	-589.109	-821.48	13.2166	-601.156	-243.956	21.0798	156.129	1202.79	93.5822	-660.606
4.582	-802.372	17.3578	-561.723	-788.173	14.0114	-571.586	-176.486	22.8118	152.196	651.629	104.628	-629.946
4.5919	-768.621	16.5993	-535.556	-768.471	14.3633	-543.266	20.0596	22.3645	148.224	-321.124	94.5183	-600.506
4.6019	-627.928	17.6874	-510.372	-771.575	14.4496	-515.946	214.482	22.7534	144.174	-1115.07	92.1241	-572.02
4.6118	-507.894	18.7917	-486.672	-752.907	14.6605	-490.174	183.124	23.014	140.132	-943.537	97.2278	-545.053
4.6218	-419.821	18.5498	-463.958	-760.349	14.9468	-465.414	219.28	22.7255	136.017	-1012.87	98.0101	-519.045
4.6317	-419.235	17.8442	-442.654	-725.678	14.8022	-442.136	95.3209	22.0252	131.916	-395.371	92.3154	-494.484
4.6416	-501.554	18.5317	-422.489	-666.532	14.9809	-420.048	-45.0338	21.979	127.792	196.41	93.3465	-471.067
4.6516	-522.101	18.9436	-403.23	-649.715	15.1829	-398.904	196.89	25.122	123.607	-737.381	113.711	-448.528
4.6615	-437.068	19.0397	-385.215	-629.512	14.8813	-379.079	299.53	24.8277	119.453	-1137.45	111.897	-427.269
4.6714	-389.934	19.7895	-368.196	-574.705	15.1715	-360.309	68.6806	24.1461	115.292	-159.504	100.931	-407.013
4.6814	-404.157	20.9953	-351.969	-469.809	15.6528	-342.373	-302.688	25.3512	111.092	1385.78	107.524	-387.52
4.6913	-398.063	19.058	-336.816	-427.698	15.3407	-325.588	-201.304	24.0944	106.945	929.11	103.044	-369.14
4.7012	-420.515	18.991	-322.533	-435.254	15.5163	-309.732	26.5204	23.7636	102.819	-38.3469	101.453	-351.636
4.7112	-386.468	19.2913	-308.959	-482.935	15.6833	-294.629	439.484	23.8889	98.6832	-1815.25	99.9401	-334.819
4.7211	-330.606	19.7814	-296.347	-480.389	15.7745	-280.561	608.101	23.6746	94.6314	-2406.32	96.5975	-319.006
4.731	-284.784	19.8327	-284.545	-464.377	15.2622	-267.362	373.514	24.0284	90.6337	-1429.96	103.216	-304.02
4.741	-210.31	21.3227	-273.447	-500.765	15.6633	-254.911	222.391	24.4656	86.6627	-695.785	108.043	-289.725
4.7509	-137.747	21.5467	-263.285	-517.037	15.4829	-243.466	375.124	25.1222	82.81	-1031.28	108.1	-276.423
4.7609	-114.192	21.6047	-253.873	-461.246	15.6808	-232.815	468.054	25.4229	79.0097	-1417.04	112.358	-263.872
4.7708	-127.552	21.3	-245.427	-395.838	16.0556	-223.201	498.559	26.6911	75.3494	-1866.04	122.118	-252.358
4.7807	-112.612	20.0727	-237.884	-378.345	15.5946	-214.545	405.361	25.1645	71.8011	-1552.46	111.647	-241.795
4.7907	-83.1397	20.4584	-231.222	-383.273	14.9933	-206.818	322.839	22.7377	68.3407	-1139.54	95.5247	-232.141
4.8006	-94.6101	20.9184	-225.619	-338.734	15.1804	-200.219	95.9819	24.1837	65.0459	-36.2302	101.651	-223.643
4.8105	-100.502	21.0488	-221.051	-354.152	15.2298	-194.714	183.553	25.683	61.8889	-320.809	111.592	-216.257
4.8205	-50.9649	21.3106	-217.533	-401.813	15.8166	-190.31	437.642	25.6098	58.8454	-1267.81	110.286	-209.982
4.8304	31.2895	21.4062	-215.181	-369.161	16.0343	-187.141	317.021	25.5568	55.9803	-561.709	110.762	-204.997
4.8403	9.19369	21.9208	-213.991	-342.617	16.5324	-185.196	251.884	25.246	53.2646	-87.1432	105.697	-201.284
4.8503	-26.7379	21.5836	-214.004	-374.22	16.7541	-184.508	487.775	24.9261	50.6732	-1144.92	104.892	-198.865
4.8602	-9.03659	22.4234	-215.243	-388.383	16.4782	-185.116	528.722	23.8491	48.2563	-1333.44	101.676	-197.823
4.8701	-36.3763	23.1444	-217.717	-367.006	16.2954	-187.019	304.095	24.6574	45.9836	-667	105.92	-198.148
4.8801	-46.0656	22.3459	-221.472	-375.978	16.2455	-190.261	36.6496	27.1778	43.8287	317.361	122.185	-199.873
4.89	8.33835	22.2428	-226.424	-410.784	16.7708	-194.764	24.4442	28.9282	41.8274	645.113	130.081	-202.957
4.8999	6.82474	22.6322	-232.582	-514.336	17.4036	-200.53	336.565	27.821	39.9486	-300.94	122.3	-207.391
4.9099	-55.1323	21.2492	-239.991	-549.789	17.3797	-207.597	668.379	26.5235	38.1647	-1815.33	111.122	-213.203
4.9198	-160.215	21.9604	-248.451	-475.993	16.7112	-215.77	592.275	27.6538	36.4998	-1790.83	120.622	-220.226
4.9298	-199.68	21.5453	-258.07	-439.667	16.7279	-225.146	462.505	29.0464	34.9074	-1592.2	129.811	-228.533
4.9397	-204.499	22.6145	-268.58	-408.392	17.1979	-235.457	62.2997	28.4498	33.406	187.393	124.527	-237.877
4.9496	-249.943	23.9212	-279.985	-325.415	17.2875	-246.698	-280.355	25.3963	31.9654	1234.23	102.52	-248.238
4.9596	-230.187	25.0751	-292.315	-310.916	17.3058	-258.891	-403.857	25.8399	30.5578	1277.57	103.749	-259.627
4.9695	-187.913	24.393	-305.214	-414.21	17.1227	-271.677	-163.182	25.8617	29.1973	576.957	105.981	-271.698
4.9794	-180.557	23.665	-318.687	-571.941	16.8023	-285.054	314.702	26.0931	27.8558	-778.726	110.831	-284.432
4.9894	-201.641	24.6184	-332.758	-627.187	17.2553	-299.034	484.876	25.0557	26.5067	-1342.17	103.697	-297.83
4.9993	-277.553	24.7517	-347.017	-566.062	17.2556	-313.205	299.628	24.5615	25.1645	-678.736	101.485	-311.483
5.0092	-230.14	23.8852	-361.476	-574.769	17.8475	-327.57	-93.1792	25.6983	23.8041	1247.38	107.765	-325.378
5.0192	-197.11	24.1832	-376.152	-670.015	18.1163	-342.138	295.715	25.4262	22.4008	-671.353	103.869	-339.513
5.0291	-234.422	23.6794	-390.622	-728.411	18.0162	-356.482	784.839	28.6285	20.9734	-3054.96	119.576	-353.459
5.039	-321.491	25.0743	-404.904	-672.406	17.5682	-370.614	572.808	28.936	19.5001	-2411.17	121.422	-367.214
5.049	-410.965	25.1088	-419.016	-657.483	18.6388	-384.545	361.827	29.4691	17.9584	-1291.49	124.137	-380.776
5.0589	-453.07	24.8345	-432.553	-687.781	18.5779	-397.869	314.7	27.5337	16.3737	-1134.06	114.46	-393.738
5.0688	-478.818	26.8546	-445.543	-650.329	19.0686	-410.612	196.352	27.7272	14.7269	-943.139	112.221	-406.113
5.0788	-499.261	25.9449	-457.999	-688.738	18.7018	-422.779	236.94	27.0058	12.9973	-1168.77	108.472	-417.894
5.0887	-462.668	25.4616	-469.567	-815.912	19.0006	-434.024	369.155	29.7895	11.2177	-1138.35	129.232	-428.736
5.0987	-432.991	25.1078	-480.383	-818.565	18.7311	-444.474	220.761	30.0156	9.35147	-369.286	129.225	-438.753
5.1086	-445.563	23.6547	-490.139	-735.604	18.487	-453.832	-6.12039	29.3764	7.43581	595.953	126.165	-447.649
5.1185	-489.056	21.8534	-498.865	-763.444	18.7596	-462.124	121.452	30.0796	5.45314	-296.959	133.145	-455.446
5.1285	-494.512	25.1291	-506.554	-829.976	19.4307	-469.344	285.537	31.3777	3.38358	-1028.22	137.402	-462.127
5.1384	-497.488	26.4944	-512.98	-898.187	19.6955	-475.279	679.797	32.0126	1.26999	-2597.66	139.379	-467.488
5.1483	-500.341	27.0097	-518.161	-891.321	19.6574	-479.944	597.317	32.7537	-0.906398	-2078.12	149.428	-471.542
5.1583	-610.538	25.6352	-522.066	-833.964	19.573	-483.311	363.241	32.7499	-3.16696	-1268.52	142.214	-474.253
5.1682	-646.663	25.179	-524.56	-836.394	19.7518	-485.261	321.317	32.4261	-5.46517	-1115.97	141.854	-475.517
5.1781	-639.77	27.4638	-525.638	-833.704	19.8601	-485.786	249.324	29.9157	-7.82233	-704.136	125.734	-475.326
5.1881	-729.302	25.1867	-525.237	-745.509	18.9555	-484.826	-52.5706	29.1282	-10.2627	517.709	127.905	-473.614
5.198	-701.578	24.5804	-523.32	-741.407	19.275	-482.36	-210.768	30.268	-12.7374	768.479	130.315	-470.382
5.2079	-719.181	25.5647	-519.848	-725.636	19.7286	-478.348	-211.743	31.3974	-15.2714	296.998	136.395	-465.588
5.2179	-720.33	25.4176	-514.722	-764.95	19.8195	-472.692	-96.6786	31.4362	-17.8923	-74.4753	139.281	-459.131
5.2278	-672.468	24.6201	-508.008	-787.301	18.9737	-465.471	46.3543	29.0594	-20.55	-349.222	121.522	-451.115
5.2378	-729.708	24.8656	-499.536	-726.449	19.6002	-456.512	-155.884	31.6336	-23.3006	287.291	135.918	-441.355
5.2477	-783.687	26.2667	-489.445	-725.494	20.004	-445.965	-137.843	32.3253	-26.0923	36.3774	140.715	-430.027
5.2576	-816.703	26.4558	-477.634	-826.911	19.2428	-433.728	156.264	31.0019	-28.956	-1022.45	137.581	-417.026
5.2676	-915.699	26.448	-463.936	-793.951	19.4224	-419.632	-241.943	29.8373	-31.9256	944.195	125.567	-402.181
5.2775	-802.931	26.8001	-448.607	-777.278	19.3029	-403.945	-432.45	27.9461	-34.946	1856.92	111.414	-385.781
5.2874	-725.106	26.4467	-431.509	-784.426	19.4171	-386.524	-309.408	29.3958	-38.0507	1466.97	119.875	-367.682
5.2974	-766.423	25.8212	-412.438	-796.588	19.6916	-367.165	-71.4721	29.0534	-41.2763	229.556	120.873	-347.677
5.3073	-756.465	26.6318	-391.777	-743.55	20.3002	-346.258	-133.526	30.1073	-44.5623	90.5273	118.688	-326.172
5.3172	-745.828	26.4893	-369.354	-681.698	19.387	-323.628	-140.501	29.0884	-47.9435	-168.833	117.687	-302.99
5.3272	-690.021	26.1911	-344.934	-711.694	20.4509	-299.039	134.097	32.2956	-51.4584	-1420.51	137.941	-277.892
5.3371	-575.48	28.278	-319.033	-757.956	21.6034	-273.01	184.229	32.36	-55.0384	-1503.54	138.829	-251.407
5.347	-567.596	34.4197	-291.448	-580.064	26.8168	-245.34	-587.362	39.2729	-58.7189	1359.82	161.959	-223.329
5.357	-697.673	28.7259	-261.922	-597.089	21.1008	-215.768	-459.044	33.2107	-62.5383	1095.85	146.005	-193.394
5.3669	-686.486	29.8491	-231.097	-572.689	21.8335	-184.941	-440.208	33.5362	-66.4186	1174.79	143.741	-162.254
5.3768	-611.136	30.6543	-198.748	-639.779	22.2374	-152.633	-20.6176	34.6653	-70.3947	-113.314	151.874	-129.678
5.3868	-497.113	28.4648	-164.597	-673.065	22.0837	-118.568	-40.0733	36.7359	-74.5038	381.466	158.587	-95.3838
5.3967	-429.337	27.3663	-129.405	-623.76	21.5185	-83.5065	86.6646	35.7345	-78.6582	-304.034	156.291	-60.1348
5.4067	-350.531	31.7954	-92.5486	-557.373	22.9573	-46.8284	204.764	35.4065	-82.9345	-973.565	161.827	-23.3031
5.4166	-350.039	31.0941	-54.8575	-629.337	24.2904	-9.36149	436.529	38.2549	-87.2387	-1662.63	169.932	14.2847
5.4265	-389.932	36.5876	-16.0667	-553.574	27.0424	29.1567	259.219	46.2536	-91.6037	-1220.63	206.562	52.8967
5.4365	-282.24	37.9194	24.1288	-441	27.8307	69.0267	114.245	45.0969	-96.0633	-511.698	188.851	92.8385
5.4464	-420.007	30.3298	64.8192	-264.275	23.1712	109.345	-86.9901	35.7769	-100.516	-527.955	151.028	133.209
5.4563	-257.571	31.5107	106.294	-376.34	23.1671	150.397	81.2243	38.3228	-104.994	-612.261	160.387	174.3
5.4663	-108.978	33.0339	148.876	-372.309	23.9755	192.5	-2.2367	40.2866	-109.529	-178.313	171.168	216.432
5.4762	-94.822	31.0452	191.603	-307.357	23.7417	234.704	29.9284	37.1188	-114.016	-221.409	161.29	258.659
5.4861	-117.741	32.469	234.793	-203.484	24.835	277.323	58.1478	37.4928	-118.484	-471.38	160.357	301.299
5.4961	-67.8203	31.9162	278.785	-107.371	25.0237	320.69	37.3435	39.4771	-122.966	-420.69	168.427	344.69
5.506	45.3384	32.7801	322.597	-102.286	24.438	363.841	106.019	36.7497	-127.355	-670.823	156.917	387.869
5.5159	70.0994	32.0504	366.574	-221.041	25.0389	407.117	709.19	40.2836	-131.682	-2512.57	178.19	431.181
5.5259	150.672	32.8383	411.071	-257.222	25.5318	450.87	1038.57	41.4737	-135.975	-3465.64	177.334	474.983
5.5358	209.537	35.1275	455.114	-89.2938	25.0889	494.146	932.556	38.2276	-140.135	-3768.66	163.369	518.32
5.5457	15.1916	37.141	499.069	79.9503	25.8419	537.312	349.273	41.6122	-144.192	-1261.94	179.238	561.563
5.5557	66.8085	38.4594	543.306	154.879	29.3328	580.734	56.7559	49.0766	-148.173	104.99	216.453	605.081
5.5656	30.3183	46.0166	586.874	320.309	35.6956	623.486	-434.673	58.4214	-151.987	1590.53	258.463	647.948
5.5756	-3.50781	46.1393	630.594	426.84	31.9145	666.379	-1094.46	51.4498	-155.7	4758.2	218.726	690.979
5.5855	128.919	49.4451	673.535	507.085	37.6917	708.507	-1527.31	57.7084	-159.228	7315.28	256.423	733.267
5.5954	377.596	32.9729	716.088	491.898	26.4824	750.261	-515.768	43.6502	-162.601	2729.43	194.386	775.204
5.6054	554.671	33.1525	758.631	390.977	26.3193	792.018	358.054	40.6905	-165.843	-445.826	168.724	817.172
5.6153	452.991	33.8537	800.269	435.659	25.9839	832.907	722.025	40.6092	-168.884	-2081.66	168.403	858.297
5.6252	389.318	33.9456	841.392	591.837	27.0088	873.316	409.212	41.6745	-171.75	-1320.82	184.175	898.967
5.6352	519.793	34.2115	882.367	684.379	27.3374	913.611	-385.645	43.9976	-174.463	2055.71	190.704	939.554
5.6451	597.478	33.8979	922.336	705.986	27.1051	952.953	-599.636	47.5432	-176.966	3536.67	220.985	979.212
5.655	696.589	35.0938	961.672	709.616	27.979	991.711	50.3188	47.2233	-179.283	455.666	211.671	1018.31
5.665	820.096	37.0563	1000.72	793.161	28.1571	1030.23	80.6514	46.6829	-181.431	-128.989	203.788	1057.21
5.6749	887.589	37.0352	1038.66	874.6	27.2243	1067.69	-288.282	41.708	-183.367	1322.05	178.965	1095.07
5.6848	843.516	37.1589	1075.83	805.382	28.3145	1104.44	-27.7181	44.9676	-185.109	603.593	193.813	1132.24
5.6948	797.866	37.7929	1112.54	828.379	29.7855	1140.78	117.329	47.7622	-186.67	187.013	203.534	1169.02
5.7047	907.777	36.8813	1148.01	752.995	28.7882	1175.91	716.777	44.1907	-188.017	-2849.03	181.369	1204.63
5.7147	906.103	34.9574	1182.88	897.749	28.5635	1210.49	162.215	42.3867	-189.175	-748.831	172.312	1239.7
5.7246	913.644	38.7002	1216.4	1100.6	28.8444	1243.75	-709.812	44.2879	-190.118	3316.26	186.519	1273.46
5.7345	1070.32	41.4196	1248.83	1075.64	29.7269	1275.95	-448.779	44.7998	-190.854	2302.06	184.444	1306.17
5.7445	1098.23	41.1595	1280.41	1005.14	30.8605	1307.3	-169.752	47.5758	-191.386	1600.13	205.69	1338.06
5.7544	997.418	42.1341	1310.42	1068.4	32.0546	1337.1	-410.401	49.971	-191.698	2025.22	210.856	1368.38
5.7643	1185.42	42.6512	1339.09	910.615	34.8463	1365.56	-148.322	59.1876	-191.791	1421.17	258.241	1397.36
5.7743	1243.46	49.3916	1366.6	811.414	42.3029	1392.83	199.466	66.0234	-191.658	956.786	289.013	1425.16
5.7842	881.19	51.7027	1392.3	1237.28	39.3117	1418.27	-1085.26	63.2649	-191.296	5083.9	268.732	1451.1
5.7941	1148.49	51.8001	1416.38	1215.88	38.7547	1442.05	-914.73	61.0707	-190.698	3758.11	265.85	1475.36
5.8041	1290.7	52.6107	1438.94	1302.94	38.9311	1464.26	-1250.24	61.1572	-189.847	5487.5	261.873	1498.03
5.814	941.189	48.6913	1459.43	1504.86	41.082	1484.34	-1442.32	63.4363	-188.752	6235.32	268.47	1518.54
5.8239	867.304	50.5397	1478	1524.88	40.8508	1502.43	-1478.78	62.1396	-187.4	5970.73	261.991	1537.02
5.8339	1360.61	53.4376	1494.68	997.407	39.9697	1518.57	369.164	64.117	-185.765	407.901	264.943	1553.5
5.8438	1513.24	45.8079	1509.07	1002.95	35.3649	1532.33	463.414	57.4068	-183.871	-66.2048	239.064	1567.55
5.8537	1330.68	52.7209	1521.23	1120.05	38.6724	1543.78	411.783	59.6378	-181.696	-1369.23	247.052	1579.24
5.8637	1461.6	47.6094	1531.17	1076.27	39.119	1552.92	890.699	64.9175	-179.208	-5156.8	281.512	1588.55
5.8736	1348.07	42.3505	1538.61	1216.9	35.1391	1559.48	330.775	58.8421	-176.447	-3395.37	253.869	1595.22
5.8836	985.09	47.3497	1543.62	1430.57	40.8561	1563.52	-1162.88	66.3717	-173.354	3423.15	275.913	1599.31
5.8935	1224.76	53.5072	1546.05	1340.99	38.4941	1564.89	-378.492	60.6139	-169.984	2449.98	261.102	1600.66
5.9034	1258.83	52.5347	1545.89	1322.02	37.5185	1563.6	-103.594	57.6841	-166.304	218.103	242.778	1599.28
5.9134	1020.92	47.8811	1543.05	1372.97	37.0231	1559.55	-707.744	60.8336	-162.268	2041.49	255.73	1595.07
5.9233	1042.22	48.1461	1537.55	1047.27	35.542	1552.79	205.79	56.7267	-157.956	-1745.2	235.361	1588.08
5.9332	1181.71	49.4173	1529.36	1069.87	37.3018	1543.27	30.8835	57.2699	-153.329	-1177.5	245.435	1578.27
5.9432	1333.89	49.9344	1518.33	1019.86	36.8375	1530.85	220.931	60.504	-148.335	-830.548	257.664	1565.5
5.9531	1290.68	44.2944	1504.67	1059.22	33.2019	1515.77	222.727	49.737	-143.077	-1002.31	202.422	1550.02
5.963	1218.27	56.0663	1488.29	1254.56	42.9054	1497.95	-334.775	64.9137	-137.51	210.758	270.237	1531.74
5.973	1124.96	60.7143	1469.01	1467.15	45.0235	1477.17	-477.439	68.4333	-131.579	109.971	285.949	1510.46
5.9829	1395.75	61.8336	1447.22	962.638	47.936	1453.89	117.453	78.7087	-125.41	-1362.58	346.169	1486.66
5.9928	1246.91	60.3749	1422.78	919.337	49.2795	1427.97	22.0125	82.7898	-118.953	-929.811	370.402	1460.18
6.0028	1160.02	62.5261	1395.46	1070.01	51.0876	1399.14	-978.095	83.3072	-112.149	1492.9	370.433	1430.78
6.0127	1217.84	46.792	1365.85	875.653	38.7566	1368.04	253.428	67.2953	-105.144	-2052.68	300.638	1399.1
6.0226	1378.89	57.6122	1333.75	690.657	42.7808	1334.48	1081.54	69.2546	-97.8858	-4226.49	299.105	1364.96
6.0326	985.538	47.287	1298.87	791.372	37.1208	1298.13	49.0781	58.0535	-90.3096	344.116	233.459	1328.04
6.0425	920.391	49.0863	1261.99	629.455	35.8667	1259.82	870.422	54.5749	-82.5819	-3541.3	232.626	1289.17
6.0525	1118.66	50.0457	1222.44	654.62	39.219	1218.85	683.433	61.9702	-74.5623	-3326.46	259.781	1247.66
6.0624	928.68	55.1099	1181.11	805.108	43.1054	1176.13	-331.698	68.5422	-66.4273	734.703	298.955	1204.44
6.0723	951.041	48.9793	1137.72	711.033	39.227	1131.36	-378.877	62.6525	-58.1144	1011.48	274.207	1159.21
6.0823	813.078	47.6472	1091.88	842.731	40.2621	1084.15	-881.968	64.6147	-49.5543	3240.91	271.701	1111.57
6.0922	712.387	58.7335	1044.62	858.716	41.6081	1035.56	-1445.57	63.5634	-40.9355	5802.28	273.064	1062.59
6.1021	902.429	58.7184	995.607	573.275	46.6105	985.211	-309.169	69.0219	-32.1906	837.575	292.186	1011.9
6.1121	560.766	58.511	944.424	552.209	44.8215	932.691	-348.635	71.9836	-23.2469	1486.32	308.906	959.079
6.122	449.771	59.0723	892.211	363.702	46.2385	879.154	170.032	74.2247	-14.3008	116.929	321.977	905.281
6.1319	455.477	62.2025	838.579	215.77	47.2183	824.193	676.115	80.7662	-5.28006	-4531.15	351.914	850.096
6.1419	510.389	57.7382	783.082	78.5796	46.0523	767.344	665.857	75.7191	3.8905	-2508.49	320.37	793.055
6.1518	520.023	66.2183	726.948	93.0603	51.068	709.858	752.681	85.9659	13.0112	-3199.99	366.222	735.404
6.1617	355.54	78.4935	669.745	-202.391	61.0573	651.286	1285.34	93.4124	22.1576	-4151.57	431.961	676.687
6.1717	17.3112	69.6915	610.997	470.177	48.6749	591.134	-2428.51	69.9361	31.4071	9582.39	284.419	616.401
6.1816	400.25	60.5174	551.997	-26.6993	49.31	530.721	-520.749	76.8772	40.5597	3049.63	324.231	555.859
6.1916	377.252	62.806	491.668	-301.33	48.6516	468.941	357.671	83.0016	49.7856	478.339	356.463	493.944
6.2015	331.333	74.3149	431.333	-267.694	52.8018	407.146	-22.4971	84.7493	58.8865	1430.64	374.029	432
6.2114	-151.12	67.9336	370.502	-116.528	50.5283	344.833	222.905	80.6933	67.9412	-1520.81	333.836	369.514
6.2214	-292.1	56.4726	308.665	-271.192	47.9438	281.479	-561.022	70.9439	77.0274	2522.64	283.686	305.952
6.2313	-457.094	57.141	247.166	-338.01	43.2895	218.463	-418.033	63.9845	85.9503	1407.63	268.17	242.688
6.2412	-528.077	61.1873	185.493	-594.141	44.2752	155.262	1376.69	68.968	94.7887	-5665.42	292.22	179.19
6.2512	-130.584	62.6646	123.124	-1019.74	47.1046	91.3454	2071.97	73.5638	103.618	-8327.26	320.13	114.916
6.2611	-616.943	62.9207	61.4075	-726.072	46.2346	28.0979	401.76	70.9139	112.25	-1466.69	298.255	51.2514
6.271	-835.98	65.6364	-0.184487	-534.172	49.0175	-35.0154	-1222.42	78.3127	120.76	4912.53	341.173	-12.3462
6.281	-1358.83	71.4407	-62.1761	-528.885	53.4668	-98.5266	-687.686	83.9211	129.221	1362.76	370.67	-76.4187
6.2909	-1046.02	72.5354	-123.236	-961.996	60.6733	-161.065	598.116	94.5081	137.451	-3361.75	407.461	-139.587
6.3008	-1309.08	68.8272	-183.895	-801.931	53.2109	-223.171	-395.117	91.3716	145.523	-216.007	403.172	-202.396
6.3108	-709.617	65.3088	-244.674	-1648.23	51.292	-285.369	1533.9	77.2847	153.504	-5851.96	326.563	-265.379
6.3207	-723.155	73.7061	-304.27	-1427.79	53.1559	-346.323	129.764	81.1025	161.22	-820.425	343.646	-327.182
6.3306	-1106.08	70.9185	-363.213	-1544	50.0047	-406.568	962.728	77.4507	168.74	-5937.54	331.404	-388.346
6.3406	-1357.54	76.9659	-422.006	-1752.44	53.606	-466.614	1095.59	84.5568	176.124	-4789.88	360.152	-449.385
6.3505	-1347.33	63.7196	-479.393	-1871.33	47.9466	-525.176	775.006	73.6907	183.21	-2514.64	319.287	-508.989
6.3605	-1644.48	67.0847	-536.454	-1699.56	50.783	-583.353	300.4	75.3483	190.128	-1810.32	313.128	-568.274
6.3704	-1872.94	62.1745	-591.97	-1733.84	49.7617	-639.902	-200.58	77.5145	196.726	-592.861	330.136	-625.965
6.3803	-1671.37	70.2419	-646.442	-1785.81	52.2973	-695.332	-42.5706	79.089	203.061	-2401.27	331.067	-682.577
6.3903	-1260.39	65.3947	-700.328	-2076.21	51.044	-750.109	139.513	81.9581	209.18	-1271.73	360.817	-738.581
6.4002	-1438.62	63.3828	-752.473	-1979.13	51.7406	-803.063	-109.482	84.4457	214.947	-964.724	354.108	-792.775
6.4101	-1895.57	63.2651	-803.35	-1840.27	49.9419	-854.676	-771.642	77.7437	220.411	705.2	313.234	-845.645
6.4201	-1890.07	64.6632	-853.378	-2244.35	47.6589	-905.376	887.256	74.473	225.611	-6346.22	312.775	-897.626
6.43	-1875.49	59.6238	-901.482	-2249.42	47.9826	-954.079	1311.73	75.7709	230.429	-9588.75	322.081	-947.603
6.4399	-1824.99	64.3109	-948.096	-2508.87	46.6355	-1001.23	1677	72.0422	234.909	-9578.19	298.291	-996.029
6.4499	-1894.85	62.6	-993.596	-2398.19	46.8642	-1047.21	1372.85	74.1395	239.078	-7836.31	313.057	-1043.29
6.4598	-1677.96	65.632	-1037	-2288.51	50.3918	-1091.04	884.816	84.7194	242.844	-5348.96	357.716	-1088.38
6.4697	-1649.28	65.1025	-1078.7	-2234.68	52.3685	-1133.12	850.357	86.2598	246.24	-5412.17	365.61	-1131.71
6.4797	-1654.17	71.5176	-1119.02	-2430.24	52.2001	-1173.78	2379.72	79.3559	249.287	-12058.1	330.885	-1173.62
6.4896	-1748.09	72.5318	-1157.08	-2543.73	56.2003	-1212.14	2014.68	81.003	251.916	-9870.98	329.149	-1213.21
6.4995	-2351.85	78.5878	-1193.23	-2165.75	54.5276	-1248.55	816.382	82.843	254.153	-7427.96	353.821	-1250.84
6.5095	-1756.15	69.7308	-1227.75	-2605.76	52.54	-1283.3	1593.67	80.1653	256.008	-8017.8	323.226	-1286.81

## Sheet: Suppl. Fig. 12c
r	exp1	fit1	exp2	fit2	exp3	fit3	exp4	fit4
0.05	-0.18929	0.137436	-0.332344	0.136096	0.155701	0.0218127	-0.643002	0.176183
0.1	-0.702243	0.56186	-1.26057	0.557406	0.603592	0.0840396	-2.41695	0.717621
0.15	-1.38203	1.30709	-2.58758	1.30029	1.28866	0.177623	-4.88047	1.66026
0.2	-1.99258	2.4215	-4.01468	2.41682	2.1276	0.289295	-7.37395	3.05541
0.25	-2.25281	3.95743	-5.18207	3.96345	3.0203	0.404018	-9.12241	4.95837
0.3	-1.8776	5.95908	-5.71774	5.98813	3.86365	0.507828	-9.35868	7.41544
0.35	-0.61968	8.45098	-5.2882	8.51792	4.56603	0.590627	-7.44941	10.4515
0.4	1.69347	11.4291	-3.64417	11.5495	5.06038	0.64844	-3.00588	14.0604
0.45	5.13303	14.8566	-0.655169	15.0443	5.31417	0.684757	4.03681	18.2004
0.5	9.65639	18.6643	3.67183	18.9297	5.33489	0.710667	13.3844	22.7952
0.55	15.1108	22.7582	9.19215	23.1059	5.1701	0.743704	24.3987	27.7409
0.6	21.2529	27.0299	15.6417	27.4582	4.90202	0.805498	36.1626	32.9186
0.65	27.7809	31.3723	22.6716	31.8726	4.63717	0.91853	47.5888	38.2099
0.7	34.3759	35.6941	29.8939	36.2524	4.49219	1.10243	57.5581	43.5134
0.75	40.7459	39.9343	36.9333	40.533	4.57768	1.37036	65.0699	48.7599
0.8	46.6657	44.0716	43.4764	44.6928	4.98198	1.72606	69.3848	53.9222
0.85	52.0077	48.1272	49.3128	48.7561	5.75706	2.16207	70.1406	59.0182
0.9	56.7584	52.1613	54.3619	52.7894	6.90833	2.65939	67.4233	64.1068
0.95	61.017	56.2608	58.6806	56.889	8.38984	3.18896	61.7832	69.2745
1	64.9773	60.5212	62.4521	61.1616	10.1057	3.71469	54.1904	74.6158
1.05	68.8924	65.0241	65.9552	65.7006	11.9175	4.19781	45.9334	80.2089
1.1	73.0299	69.8139	69.519	70.5608	13.6578	4.60202	38.4713	86.0902
1.15	77.6199	74.8763	73.4686	75.7356	15.1471	4.89885	33.2559	92.2318
1.2	82.8068	80.1237	78.0694	81.141	16.213	5.0723	31.5473	98.5251
1.25	88.6088	85.3893	83.4767	86.6084	16.7094	5.12218	34.2433	104.775
1.3	94.8941	90.4318	89.6997	91.8899	16.533	5.06558	41.7478	110.706
1.35	101.376	94.9528	96.5828	96.6752	15.6354	4.93599	53.8954	115.981
1.4	107.63	98.624	103.81	100.621	14.0285	4.78009	69.9429	120.229
1.45	113.131	101.122	110.933	103.387	11.7834	4.65233	88.6337	123.087
1.5	117.311	102.166	117.412	104.677	9.02209	4.60806	108.328	124.241
1.55	119.618	101.558	122.68	104.281	5.90341	4.69568	127.185	123.466
1.6	119.589	99.2092	126.208	102.103	2.60403	4.94915	143.378	120.657
1.65	116.902	95.1576	127.563	98.1855	-0.702019	5.38167	155.313	115.853
1.7	111.426	89.5719	126.465	92.7087	-3.86346	5.98155	161.825	109.234
1.75	103.235	82.7316	122.813	85.974	-6.76858	6.71117	162.325	101.106
1.8	92.604	74.9923	116.694	78.3673	-9.35634	7.50927	156.883	91.8594
1.85	79.9717	66.7331	108.36	70.3043	-11.6203	8.29683	146.219	81.9128
1.9	65.8805	58.2939	98.1789	62.1639	-13.604	8.986	131.612	71.6451
1.95	50.8957	49.908	86.5693	54.2165	-15.3893	9.49136	114.733	61.3212
2	35.5152	41.6395	73.9143	46.5557	-17.0764	9.74218	97.4129	51.0227
2.05	20.0822	33.3336	60.4788	39.0442	-18.7616	9.69448	81.3721	40.5926
2.1	4.71165	24.588	46.3351	31.2804	-20.5111	9.34102	67.9545	29.6028
2.15	-10.7586	14.7532	31.3091	22.5948	-22.3391	8.71805	57.8864	17.3522
2.2	-26.7805	2.96392	14.959	12.08	-24.1893	7.90742	51.1008	2.89903
2.25	-44.0703	-11.7965	-3.40934	-1.34561	-25.9255	7.0334	46.652	-14.8709
2.3	-63.5401	-30.6018	-24.6855	-18.841	-27.3331	6.25385	42.7359	-37.1434
2.35	-86.1944	-54.4665	-49.8599	-41.5222	-28.1307	5.74622	36.8246	-65.0501
2.4	-112.998	-84.2159	-79.8988	-70.3267	-27.9948	5.68931	25.905	-99.5279
2.45	-144.727	-120.357	-115.599	-105.876	-26.5923	6.24239	6.80219	-141.177
2.5	-181.826	-162.96	-157.441	-148.351	-23.6214	7.52374	-23.444	-190.132
2.55	-224.277	-211.574	-205.45	-197.395	-18.8531	9.59064	-67.1884	-245.963
2.6	-271.505	-265.171	-259.094	-252.053	-12.173	12.4233	-125.82	-307.616
2.65	-322.333	-322.146	-317.219	-310.764	-3.61383	15.9148	-199.473	-373.403
2.7	-374.993	-380.367	-378.043	-371.408	6.62135	19.8681	-286.846	-441.055
2.75	-427.196	-437.276	-439.216	-431.398	18.1523	24.0015	-385.156	-507.818
2.8	-476.263	-490.037	-497.931	-487.834	30.4312	27.9634	-490.245	-570.616
2.85	-519.305	-535.72	-551.1	-537.688	42.77	31.3536	-596.821	-626.24
2.9	-553.435	-571.505	-595.565	-578.012	54.3844	33.752	-698.84	-671.567
2.95	-575.997	-594.891	-628.336	-606.156	64.4507	34.7509	-789.974	-703.783
3	-584.791	-603.89	-646.827	-619.969	72.1715	33.9889	-864.132	-720.598
3.05	-578.268	-597.189	-649.077	-617.968	76.8436	31.1828	-915.985	-720.414
3.1	-555.674	-574.258	-633.925	-599.461	77.9223	26.156	-941.434	-702.459
3.15	-517.139	-535.406	-601.124	-564.611	75.0746	18.8582	-937.979	-666.843
3.2	-463.684	-481.767	-551.386	-514.421	68.2177	9.37718	-904.953	-614.559
3.25	-397.157	-415.22	-486.347	-450.672	57.5352	-2.06095	-843.588	-547.408
3.3	-320.102	-338.255	-408.45	-375.782	43.4713	-15.1017	-756.9	-467.857
3.35	-235.56	-253.785	-320.771	-292.625	26.7018	-29.2826	-649.427	-378.856
3.4	-146.844	-164.938	-226.781	-204.316	8.08367	-44.0624	-526.811	-283.617
3.45	-57.2808	-74.8303	-130.089	-113.99	-11.4129	-58.8556	-395.293	-185.386
3.5	30.0255	13.6405	-34.1774	-24.5802	-30.7823	-73.0712	-261.16	-87.2147
3.55	112.408	97.9801	57.8431	61.3653	-49.0654	-86.1503	-130.204	8.22348
3.6	187.798	176.228	143.434	141.821	-65.4271	-97.6007	-7.25002	98.7788
3.65	254.818	247.033	220.763	215.364	-79.2215	-107.025	104.208	182.907
3.7	312.805	309.662	288.77	281.191	-90.0389	-114.141	202.206	259.685
3.75	361.756	363.952	347.143	339.066	-97.7288	-118.789	286.351	328.762
3.8	402.208	410.196	396.23	389.215	-102.398	-120.933	357.674	390.255
3.85	435.071	449.003	436.877	432.182	-104.382	-120.648	418.339	444.597
3.9	461.424	481.12	470.226	468.651	-104.194	-118.104	471.225	492.366
3.95	482.313	507.264	497.498	499.278	-102.457	-113.535	519.438	534.111
4	498.561	527.965	519.765	524.529	-99.8255	-107.216	565.801	570.191
4.05	510.619	543.447	537.774	544.562	-96.9031	-99.4311	612.401	600.66
4.1	518.483	553.562	551.802	559.158	-94.1699	-90.4488	660.217	625.195
4.15	521.672	557.781	561.595	567.712	-91.9232	-80.5023	708.9	643.094
4.2	519.281	555.251	566.381	569.291	-90.2397	-69.7761	756.721	653.336
4.25	510.104	544.904	564.953	562.744	-88.9647	-58.402	800.693	654.693
4.3	492.813	525.612	555.831	546.863	-87.7279	-46.4632	836.87	645.898
4.35	466.168	496.376	537.469	520.571	-85.986	-34.0062	860.78	625.834
4.4	429.24	456.51	508.498	483.119	-83.0881	-21.0584	867.95	593.731
4.45	381.62	405.825	467.962	434.265	-78.3559	-7.64912	854.471	549.351
4.5	323.585	344.763	415.535	374.422	-71.1711	6.16883	817.53	493.131
4.55	256.209	274.488	351.688	304.745	-61.0609	20.2995	755.863	426.268
4.6	181.388	196.904	277.778	227.151	-47.7708	34.5896	670.054	350.743
4.65	101.79	114.601	196.059	144.272	-31.3173	48.8209	562.666	269.256
4.7	20.7187	30.7336	109.591	59.3243	-12.0145	62.7114	438.168	185.098
4.75	-58.101	-51.1702	22.0726	-24.0814	9.5311	75.9247	302.661	101.954
4.8	-130.782	-127.44	-62.4052	-102.178	32.4554	88.0878	163.431	23.6578
4.85	-193.573	-194.525	-139.658	-171.311	55.701	98.8159	28.3654	-46.0813
4.9	-243.155	-249.259	-205.729	-228.206	78.103	107.741	-94.7086	-103.952
4.95	-276.92	-289.103	-257.21	-270.225	98.4897	114.54	-198.701	-147.293
5	-293.186	-312.342	-291.521	-295.562	115.787	118.97	-277.878	-174.298
5.05	-291.354	-318.225	-307.129	-303.392	129.117	120.883	-328.366	-184.155
5.1	-271.962	-307.02	-303.691	-293.933	137.879	120.251	-348.488	-177.109
5.15	-236.659	-279.998	-282.082	-268.424	141.806	117.169	-338.89	-154.432
5.2	-188.078	-239.331	-244.338	-229.027	140.989	111.856	-302.458	-118.325
5.25	-129.628	-187.918	-193.494	-178.652	135.869	104.641	-244.023	-71.7326
5.3	-65.2343	-129.163	-133.337	-120.732	127.193	95.9416	-169.885	-18.1117
5.35	0.967673	-66.7135	-68.1056	-58.9548	115.94	86.235	-87.212	38.837
5.4	64.9455	-4.1931	-2.15611	3.01047	103.231	76.0257	-3.3646	95.4474
5.45	123.063	55.0575	60.3774	61.7739	90.2146	65.8084	74.7782	148.351
5.5	172.332	108.2	115.889	114.452	77.9619	56.0345	141.426	194.701
5.55	210.598	153.068	161.555	158.839	67.3651	47.0827	192.36	232.346
5.6	236.648	188.266	195.507	193.513	59.0575	39.2354	225.236	259.926
5.65	250.236	213.205	216.92	217.866	53.361	32.6656	239.698	276.903
5.7	252.023	228.058	226.003	232.067	50.2672	27.4325	237.274	283.517
5.75	243.446	233.662	223.895	236.956	49.4542	23.4868	221.084	280.678
5.8	226.527	231.368	212.495	233.897	50.3351	20.6859	195.395	269.807
5.85	203.65	222.855	194.221	224.587	52.1357	18.8151	165.064	252.651
5.9	177.321	209.941	171.75	210.863	53.9903	17.6143	134.947	231.083
5.95	149.941	194.395	147.741	194.512	55.0461	16.8064	109.321	206.91
6	123.602	177.776	124.586	177.107	54.566	16.1251	91.4027	181.718
