# Supplementary material for: Ultrafast structural dynamics of carbon–carbon single-bond rotation in transient radical species at non-equilibrium
Source: Nat Commun. 2025 Feb 25;16:1969. doi: 10.1038/s41467-025-57279-7 (PMC11861307; doi:10.1038/s41467-025-57279-7)
Supplement: Supplementary file 6 — Source data [file 41467_2025_57279_MOESM6_ESM.zip › Ihee_source_data_SI/Suppl_Fig_14.xlsx]

## Sheet: Suppl. Fig. 14c
t	average (red)	lower (blue shade)	upper (blue shade)
-0.3	2.1471	2.1471	2.1471
-0.25	2.1471	2.1471	2.1471
-0.2	2.1471	2.1471	2.1471
-0.15	2.1471	2.1471	2.1471
-0.1	2.1471	2.1471	2.1471
-0.05	2.1471	2.1471	2.1471
0	2.74103	2.74103	2.74103
0.05	3.38205	3.38205	3.38205
0.1	3.57436	3.51026	3.63846
0.15	3.51026	3.25385	3.76667
0.2	3.44615	2.99744	3.89487
0.25	3.70256	3.25385	4.15128
0.3	5.30513	4.27949	6.33077
0.35	5.30513	4.27949	6.33077
0.4	5.30513	4.27949	6.33077
0.45	5.43333	4.40769	6.45897
0.5	5.43333	4.40769	6.45897
0.55	6.33077	6.07436	6.58718
0.6	6.45897	6.20256	6.71538
0.65	6.33077	6.07436	6.58718
0.7	6.65128	6.33077	6.97179
0.75	6.71538	6.45897	6.97179
0.8	6.71538	6.45897	6.97179
0.85	6.71538	6.45897	6.97179
0.9	6.71538	6.45897	6.97179
0.95	6.71538	6.45897	6.97179
1	6.77949	6.45897	7.1
1.05	6.84359	6.58718	7.1
1.1	6.77949	6.45897	7.1
1.15	6.84359	6.58718	7.1
1.2	6.84359	6.58718	7.1
