# Supplementary material for: Ultrafast structural dynamics of carbon–carbon single-bond rotation in transient radical species at non-equilibrium
Source: Nat Commun. 2025 Feb 25;16:1969. doi: 10.1038/s41467-025-57279-7 (PMC11861307; doi:10.1038/s41467-025-57279-7)
Supplement: Supplementary file 6 — Source data [file 41467_2025_57279_MOESM6_ESM.zip › Ihee_source_data_SI/Suppl_Fig_3.xlsx]

## Sheet: Suppl. Fig. 3c
t	ΔT (K)
-0.26117	0.159338
-0.21117	0.0769393
-0.16117	0.255251
-0.11117	0.732328
-0.06117	0.868162
-0.01117	0.519228
0.03883	0.816578
0.08883	0.926327
0.13883	1.08338
0.18883	1.22988
0.23883	0.99656
0.28883	0.962095
0.33883	1.12518
0.38883	1.16281
0.43883	1.13797
0.48883	1.23259
0.53883	1.21447
0.58883	1.39594
0.63883	1.38863
0.68883	1.47373
0.73883	1.62463
0.78883	1.47441
0.83883	1.68851
0.88883	1.48228
0.98883	1.73703
1.03883	1.47484
1.08883	1.45574
1.13883	1.5033
1.18883	1.49737
1.23883	1.38844
1.28883	1.54334
1.33883	1.40479
1.38883	1.63123
1.43883	1.31012
1.48883	1.41221
1.53883	1.38737
1.58883	1.39655
1.63883	1.28175
1.68883	1.41237
1.73883	1.3704
1.78883	1.61033
1.83883	1.48151
1.88883	1.32136
1.93883	1.3411
1.98883	1.02824
2.03883	1.2362
2.08883	1.43136
2.13883	1.26031
2.18883	1.38926
2.23883	1.55215
2.28883	1.61328
2.33883	1.44119
2.38883	1.64573
2.43883	1.43676
2.48883	1.55542
2.53883	1.33177
2.58883	1.59093
2.63883	1.58871
2.68883	1.3165
2.73883	1.41411
2.78883	1.63856
2.83883	1.63595
2.88883	1.37011
2.93883	1.31227
2.98883	1.46076
3.03883	1.52072
3.20113	1.47144
3.58693	1.26748
4.01993	1.5742
4.50563	1.28606
5.05073	1.64811
6.34843	1.58571
7.11833	1.66
7.98213	1.42727
8.95133	1.38259
10.0388	1.60482
12.6278	1.4666
14.1638	1.57164
15.8878	1.28015
17.8218	1.45167
19.9918	1.62273
22.4258	1.16796
25.1578	1.39629
28.2228	1.392
31.6618	1.38488
35.5198	1.47424
39.8498	1.47303
44.7068	1.4594
50.1578	1.22514
56.2728	1.28898
63.1348	1.36019
70.8338	1.46563
79.4718	1.17093
89.1638	1.28594
100.039	1.28444
