# Supplementary material for: Ultrafast structural dynamics of carbon–carbon single-bond rotation in transient radical species at non-equilibrium
Source: Nat Commun. 2025 Feb 25;16:1969. doi: 10.1038/s41467-025-57279-7 (PMC11861307; doi:10.1038/s41467-025-57279-7)
Supplement: Supplementary file 6 — Source data [file 41467_2025_57279_MOESM6_ESM.zip › Ihee_source_data_SI/Suppl_Fig_5.xlsx]

## Sheet: Suppl. Fig. 5a
q	qLSV1	qLSV2	qLSV3	qLSV4	qLSV5		Note: The intensity values here have already been scaled by 0.2 for the interval q<2, as described in Suppl. Fig. 5a.
1.194	0.02492	0.05934	-0.13403	0.00621	0.05744
1.204	-0.01961	0.0452	-0.10817	-0.01174	0.03251
1.2139	-0.05276	0.03722	-0.08079	-0.02091	0.01201
1.2238	-0.0738	0.03556	-0.05222	-0.02239	-0.000454148
1.2338	-0.08448	0.03865	-0.02301	-0.01523	-0.00898
1.2437	-0.08576	0.04465	0.00335	-0.00284	-0.01627
1.2536	-0.07895	0.05202	0.02647	0.00967	-0.01717
1.2636	-0.06856	0.05722	0.0469	0.0137	-0.01394
1.2735	-0.05156	0.06284	0.05896	0.01503	-0.01058
1.2835	-0.0214	0.07506	0.05621	0.02772	-0.01106
1.2934	0.01391	0.08796	0.04124	0.04001	-0.01248
1.3033	0.03747	0.08927	0.03125	0.0267	0.00205
1.3133	0.04597	0.07941	0.02714	-0.00509	0.01977
1.3232	0.0425	0.06155	0.02424	-0.04584	0.03062
1.3331	0.03233	0.04312	0.02485	-0.08305	0.04063
1.3431	0.0239	0.02766	0.02468	-0.1063	0.04161
1.353	0.02371	0.02129	0.02023	-0.10938	0.03101
1.3629	0.03237	0.02379	0.01271	-0.08934	0.00965
1.3729	0.0457	0.03173	0.00163	-0.0564	-0.01949
1.3828	0.05508	0.03872	-0.00868	-0.02316	-0.04991
1.3927	0.05779	0.04197	-0.01667	0.00308	-0.07576
1.4027	0.04994	0.0384	-0.02094	0.01486	-0.09533
1.4126	0.03191	0.02673	-0.02184	0.00757	-0.10128
1.4225	0.00863	0.00981	-0.01909	-0.01388	-0.09673
1.4325	-0.01205	-0.0065	-0.01651	-0.03877	-0.08489
1.4424	-0.02196	-0.01612	-0.01511	-0.05246	-0.06742
1.4524	-0.02034	-0.01726	-0.01465	-0.05282	-0.05254
1.4623	-0.01233	-0.01261	-0.01356	-0.04272	-0.04209
1.4722	-0.00801	-0.00886	-0.01015	-0.03116	-0.03536
1.4822	-0.01252	-0.01051	-0.00515	-0.03149	-0.03358
1.4921	-0.01485	-0.01132	-0.00271	-0.02946	-0.03279
1.502	-0.01304	-0.00983	-0.00253	-0.02474	-0.03165
1.512	-0.01208	-0.00896	-0.00328	-0.02106	-0.03043
1.5219	-0.01082	-0.00843	-0.00349	-0.01687	-0.02802
1.5318	-0.00939	-0.00733	-0.00471	-0.01395	-0.02566
1.5418	-0.00778	-0.00585	-0.00457	-0.01097	-0.02172
1.5517	-0.00586	-0.00469	-0.00467	-0.00751	-0.01799
1.5616	-0.00373	-0.00318	-0.00479	-0.00375	-0.0151
1.5716	-0.0015	-0.00172	-0.00489	-0.000151248	-0.00986
1.5815	0.000881129	9.47806e-05	-0.00572	0.00319	-0.00616
1.5915	0.00322	0.00121	-0.0052	0.00723	-0.000889084
1.6014	0.00542	0.00256	-0.00533	0.0112	0.00293
1.6113	0.00753	0.00423	-0.00462	0.01589	0.00642
1.6213	0.00948	0.00552	-0.00429	0.01896	0.00783
1.6312	0.01131	0.00646	-0.00474	0.0217	0.00843
1.6411	0.0128	0.00713	-0.00516	0.02271	0.00882
1.6511	0.01416	0.00772	-0.00582	0.02463	0.00915
1.661	0.01514	0.00818	-0.00581	0.02472	0.01001
1.6709	0.01594	0.00879	-0.00539	0.02512	0.00963
1.6809	0.01656	0.0093	-0.0049	0.02624	0.00954
1.6908	0.01691	0.00983	-0.0046	0.02821	0.00884
1.7007	0.01692	0.01006	-0.00419	0.03054	0.00773
1.7107	0.01666	0.01017	-0.0042	0.03074	0.00713
1.7206	0.01617	0.01006	-0.0045	0.02932	0.00573
1.7305	0.01537	0.00996	-0.00614	0.02637	0.00534
1.7405	0.01434	0.00986	-0.00667	0.02556	0.00461
1.7504	0.01312	0.00937	-0.00706	0.0246	0.0045
1.7604	0.01175	0.0087	-0.00673	0.02391	0.00452
1.7703	0.01043	0.00772	-0.0061	0.02175	0.00377
1.7802	0.00917	0.00717	-0.00609	0.01896	0.00307
1.7902	0.00819	0.00633	-0.00593	0.01579	0.00224
1.8001	0.00741	0.00639	-0.00575	0.01402	0.000480633
1.81	0.00692	0.00621	-0.00533	0.01351	-0.000218072
1.82	0.00663	0.00645	-0.00537	0.01425	-0.000740882
1.8299	0.0065	0.00647	-0.00573	0.01471	-0.00157
1.8398	0.00657	0.00687	-0.00694	0.01468	-0.0018
1.8498	0.00667	0.0073	-0.00755	0.01363	-0.00239
1.8597	0.00664	0.00723	-0.00655	0.01226	-0.0026
1.8696	0.00644	0.00689	-0.00504	0.00985	-0.00117
1.8796	0.00598	0.00651	-0.00412	0.0084	0.000559685
1.8895	0.00526	0.00626	-0.00379	0.00922	0.00183
1.8994	0.00438	0.00633	-0.00343	0.00934	0.00237
1.9094	0.00332	0.0062	-0.00264	0.00853	0.00253
1.9193	0.00218	0.00541	-0.00132	0.00671	0.000714463
1.9293	0.000891345	0.00448	0.000100399	0.00492	-0.000216456
1.9392	-0.000463276	0.0035	0.00208	0.00222	0.000331246
1.9491	-0.00184	0.00272	0.00444	-0.000176919	0.00279
1.9591	-0.00309	0.00145	0.00506	-0.00175	0.00498
1.969	-0.00403	0.000790771	0.00546	-0.00419	0.00602
1.9789	-0.00469	0.000380858	0.00524	-0.00578	0.00699
1.9889	-0.00492	0.000760448	0.00432	-0.00591	0.00769
1.9988	-0.00495	0.000999984	0.00372	-0.00573	0.00807
2.0087	-0.025	0.00586	0.01774	-0.02842	0.04324
2.0187	-0.0256	0.0056	0.02123	-0.02914	0.04239
2.0286	-0.0258	0.00521	0.02147	-0.02529	0.0415
2.0385	-0.02652	0.00497	0.02525	-0.02185	0.04194
2.0485	-0.02686	0.00402	0.02493	-0.01864	0.04406
2.0584	-0.02759	0.00252	0.02753	-0.01846	0.04729
2.0684	-0.02814	-0.00021732	0.02812	-0.02191	0.04956
2.0783	-0.02893	-0.00228	0.03094	-0.01949	0.05512
2.0882	-0.02953	-0.00367	0.03076	-0.0233	0.05331
2.0982	-0.03012	-0.00153	0.03042	-0.01902	0.05236
2.1081	-0.03079	-0.00162	0.03111	-0.02702	0.05328
2.118	-0.03134	-0.00182	0.03235	-0.0344	0.04943
2.128	-0.03222	-0.00244	0.03034	-0.04484	0.04455
2.1379	-0.03271	-0.0045	0.03215	-0.04614	0.04648
2.1478	-0.03347	-0.00673	0.03038	-0.04819	0.04683
2.1578	-0.0344	-0.0083	0.02903	-0.04357	0.0456
2.1677	-0.03535	-0.00885	0.0253	-0.03753	0.04276
2.1776	-0.03658	-0.00697	0.02634	-0.0355	0.04484
2.1876	-0.03802	-0.00525	0.03036	-0.03849	0.04596
2.1975	-0.04014	-0.00625	0.03734	-0.0396	0.04308
2.2074	-0.04186	-0.00992	0.04578	-0.0396	0.0351
2.2174	-0.04367	-0.01197	0.04727	-0.04414	0.03442
2.2273	-0.0451	-0.01487	0.04546	-0.04513	0.03841
2.2373	-0.04639	-0.01693	0.04203	-0.05234	0.04406
2.2472	-0.04819	-0.01846	0.04776	-0.05092	0.04246
2.2571	-0.05003	-0.01979	0.05092	-0.05221	0.03937
2.2671	-0.05194	-0.01872	0.0547	-0.05037	0.03762
2.277	-0.05356	-0.01848	0.05229	-0.05932	0.04035
2.2869	-0.05557	-0.01813	0.0552	-0.05655	0.0478
2.2969	-0.05727	-0.0208	0.05554	-0.05854	0.05356
2.3068	-0.05907	-0.02567	0.05507	-0.05346	0.06282
2.3167	-0.06093	-0.02923	0.05419	-0.04702	0.0707
2.3267	-0.06228	-0.0281	0.05593	-0.04672	0.07739
2.3366	-0.0642	-0.02779	0.05627	-0.04739	0.07225
2.3465	-0.06579	-0.02677	0.05389	-0.05283	0.06748
2.3565	-0.06754	-0.02892	0.05713	-0.05491	0.06375
2.3664	-0.06905	-0.0318	0.05964	-0.05722	0.06551
2.3764	-0.07093	-0.03496	0.06504	-0.05567	0.06686
2.3863	-0.07219	-0.03801	0.067	-0.05501	0.06989
2.3962	-0.07331	-0.04062	0.06799	-0.05541	0.06393
2.4062	-0.07362	-0.0409	0.06812	-0.05941	0.06283
2.4161	-0.07362	-0.04203	0.06665	-0.06313	0.06586
2.426	-0.07391	-0.04258	0.06524	-0.06779	0.07248
2.436	-0.07414	-0.04631	0.06621	-0.07085	0.06944
2.4459	-0.07455	-0.04682	0.06472	-0.07013	0.07356
2.4558	-0.07484	-0.04819	0.0619	-0.06671	0.07003
2.4658	-0.07471	-0.04887	0.06144	-0.0633	0.06504
2.4757	-0.07389	-0.05069	0.06199	-0.06661	0.05345
2.4856	-0.07248	-0.05212	0.06545	-0.06753	0.05512
2.4956	-0.07122	-0.05133	0.06932	-0.05895	0.05609
2.5055	-0.07005	-0.04993	0.07283	-0.05305	0.05941
2.5154	-0.06912	-0.04804	0.07036	-0.04554	0.05402
2.5254	-0.06817	-0.04558	0.06149	-0.04414	0.05035
2.5353	-0.06627	-0.04512	0.05741	-0.04381	0.0487
2.5453	-0.06413	-0.04555	0.05277	-0.052	0.057
2.5552	-0.06219	-0.04356	0.05266	-0.04503	0.05375
2.5651	-0.05985	-0.04156	0.05058	-0.04116	0.0461
2.5751	-0.05756	-0.03887	0.04524	-0.04079	0.04483
2.585	-0.05581	-0.03744	0.04623	-0.04214	0.05237
2.5949	-0.05337	-0.03793	0.04514	-0.03665	0.05558
2.6049	-0.05069	-0.039	0.04747	-0.03733	0.05237
2.6148	-0.04783	-0.03878	0.04898	-0.03671	0.04912
2.6247	-0.0446	-0.03994	0.04582	-0.03691	0.04434
2.6347	-0.0419	-0.03908	0.04182	-0.03678	0.04347
2.6446	-0.03914	-0.03759	0.03799	-0.04107	0.04767
2.6545	-0.03594	-0.03505	0.0379	-0.03967	0.04089
2.6645	-0.03335	-0.03396	0.03486	-0.03683	0.03215
2.6744	-0.03146	-0.03168	0.03448	-0.03849	0.03674
2.6843	-0.02906	-0.02938	0.03449	-0.03857	0.04016
2.6943	-0.02679	-0.02718	0.03323	-0.03138	0.03975
2.7042	-0.02451	-0.02775	0.03368	-0.02303	0.03868
2.7142	-0.02262	-0.02775	0.0308	-0.02083	0.03854
2.7241	-0.02046	-0.02686	0.02784	-0.01483	0.04252
2.734	-0.018	-0.02453	0.02256	-0.01294	0.04304
2.744	-0.01567	-0.02104	0.02102	-0.01381	0.04206
2.7539	-0.01403	-0.01819	0.02031	-0.01745	0.02953
2.7638	-0.01227	-0.01896	0.01728	-0.01731	0.02142
2.7738	-0.01078	-0.018	0.01708	-0.01556	0.01558
2.7837	-0.00909	-0.01815	0.01579	-0.01246	0.02121
2.7936	-0.00737	-0.01829	0.01539	-0.01008	0.02025
2.8036	-0.00569	-0.01903	0.0133	-0.01347	0.02069
2.8135	-0.00392	-0.02061	0.00871	-0.01345	0.0162
2.8234	-0.00236	-0.02099	0.00584	-0.00884	0.01672
2.8334	-0.000910446	-0.02217	0.00741	-0.00351	0.02083
2.8433	0.00062087	-0.02123	0.01046	-0.0023	0.01953
2.8533	0.0018	-0.01879	0.01243	-0.0027	0.01292
2.8632	0.00312	-0.01495	0.01109	-0.00607	0.0032
2.8731	0.00436	-0.01396	0.00847	-0.00296	-0.0065
2.8831	0.00588	-0.01243	0.0061	-0.00325	-0.00722
2.893	0.00692	-0.01039	0.00308	-0.00517	-0.00161
2.9029	0.00754	-0.00532	-0.00359	-0.00709	0.00682
2.9129	0.0085	-0.00243	-0.00767	-0.00325	0.01045
2.9228	0.00896	-0.000963857	-0.00942	-0.00137	0.00567
2.9327	0.0096	-0.000135125	-0.00846	0.00449	-0.00219
2.9427	0.01067	0.00169	-0.00953	0.00759	-0.0054
2.9526	0.01142	0.0024	-0.01127	0.01357	-0.01233
2.9625	0.0118	0.000899528	-0.01448	0.01301	-0.02464
2.9725	0.01196	-0.000931406	-0.01558	0.00864	-0.03401
2.9824	0.01275	-0.00281	-0.01533	0.00326	-0.03707
2.9923	0.01282	-0.00311	-0.01562	0.00763	-0.03278
3.0023	0.01374	-0.00244	-0.02202	0.00731	-0.02442
3.0122	0.0147	-0.00381	-0.01952	0.00969	-0.01807
3.0222	0.0154	-0.0047	-0.02384	0.00644	-0.0115
3.0321	0.01563	-0.0043	-0.02344	0.00259	-0.01581
3.042	0.01617	-0.00432	-0.02459	-0.000932669	-0.01964
3.052	0.01644	-0.00476	-0.01829	-0.000847936	-0.02934
3.0619	0.01662	-0.00586	-0.01573	-0.00617	-0.03886
3.0718	0.01705	-0.00712	-0.01914	-0.00993	-0.04075
3.0818	0.01744	-0.00599	-0.02382	-0.01639	-0.03938
3.0917	0.01806	-0.00585	-0.02843	-0.01788	-0.04184
3.1016	0.01841	-0.00606	-0.03116	-0.01958	-0.04137
3.1116	0.01875	-0.00374	-0.03534	-0.01464	-0.03636
3.1215	0.01923	-0.00516	-0.03639	-0.01666	-0.0284
3.1314	0.0197	-0.00594	-0.03307	-0.01624	-0.02415
3.1414	0.02055	-0.00504	-0.02985	-0.01723	-0.02156
3.1513	0.02107	-0.00606	-0.03005	-0.01211	-0.01657
3.1612	0.02178	-0.00701	-0.03143	-0.00687	-0.01498
3.1712	0.02231	-0.00617	-0.03214	-0.00392	-0.01739
3.1811	0.0234	-0.00441	-0.03042	-0.0143	-0.0272
3.1911	0.02427	-0.00325	-0.03094	-0.01861	-0.03537
3.201	0.02547	-0.00334	-0.03114	-0.02137	-0.03869
3.2109	0.0265	-0.00275	-0.03364	-0.01685	-0.03348
3.2209	0.02775	-0.003	-0.03762	-0.00392	-0.02876
3.2308	0.02941	-0.00417	-0.04152	0.000908353	-0.02952
3.2407	0.03067	-0.00427	-0.04057	0.00241	-0.02957
3.2507	0.03134	-0.0019	-0.04007	0.000620666	-0.04026
3.2606	0.03213	0.00269	-0.03929	-0.00372	-0.0568
3.2705	0.03265	0.00472	-0.03704	-0.000928927	-0.06231
3.2805	0.03338	0.00451	-0.03523	0.01114	-0.05861
3.2904	0.03428	0.00814	-0.03679	0.01979	-0.05065
3.3003	0.03545	0.00987	-0.03792	0.01524	-0.04794
3.3103	0.03693	0.00858	-0.04672	0.00402	-0.05203
3.3202	0.03821	0.00867	-0.04078	0.00737	-0.04713
3.3302	0.03863	0.00972	-0.0426	0.01228	-0.04346
3.3401	0.03902	0.01126	-0.04453	0.01697	-0.03791
3.35	0.04002	0.01353	-0.05572	0.01538	-0.04456
3.36	0.03986	0.01186	-0.05522	0.00917	-0.04872
3.3699	0.03939	0.0096	-0.04735	0.01077	-0.0497
3.3798	0.03942	0.00705	-0.04502	0.01481	-0.04101
3.3898	0.03986	0.00417	-0.04497	0.02099	-0.03748
3.3997	0.03956	0.00233	-0.04298	0.02795	-0.02952
3.4096	0.03889	0.00412	-0.04164	0.02717	-0.02748
3.4196	0.03861	0.00968	-0.04123	0.01176	-0.03081
3.4295	0.03823	0.01137	-0.04295	0.00648	-0.02562
3.4394	0.03786	0.00577	-0.04492	0.00282	-0.02529
3.4494	0.03695	0.00761	-0.03206	0.01573	-0.01291
3.4593	0.03572	0.00552	-0.03886	0.00967	-0.01756
3.4692	0.03474	0.00414	-0.04556	0.00944	-0.02172
3.4792	0.03363	0.00148	-0.04441	0.00664	-0.02293
3.4891	0.03211	-0.00156	-0.03899	0.00118	-0.01773
3.4991	0.02989	-0.000413368	-0.03346	0.00179	-0.01251
3.509	0.0274	0.0042	-0.03228	0.01243	-0.01226
3.5189	0.02672	0.00731	-0.03091	0.00957	-0.02075
3.5289	0.02462	0.00346	-0.02832	0.01062	-0.0168
3.5388	0.02248	0.00152	-0.02508	0.00723	-0.01796
3.5487	0.02079	0.00288	-0.01818	0.00733	-0.01781
3.5587	0.01939	0.00489	-0.01765	0.0173	-0.02139
3.5686	0.01734	-0.00118	-0.01247	0.01675	-0.00208
3.5785	0.01579	0.00198	-0.01168	0.01586	-0.00697
3.5885	0.01427	0.0014	-0.0064	0.00993	0.000203204
3.5984	0.0129	0.00010143	-0.00118	-0.00453	0.01381
3.6083	0.01153	-0.00017963	-0.00136	-0.0113	0.01941
3.6183	0.00999	-0.000445842	-0.0078	-0.01396	0.01051
3.6282	0.0086	0.000384701	-0.00395	-0.01253	-0.00395
3.6381	0.00747	0.00235	-0.0019	-0.00357	-0.00381
3.6481	0.00649	0.00271	-0.00816	0.00669	-0.00194
3.658	0.00534	0.00433	-0.00843	0.01407	0.00529
3.668	0.00386	0.00703	-0.00614	0.01065	0.01396
3.6779	0.00234	0.00725	-0.00337	0.0045	0.01798
3.6878	0.00106	0.00475	-0.00283	-0.00543	0.01613
3.6978	-0.000220438	0.00146	-0.00274	-0.008	0.01387
3.7077	-0.00159	0.000939366	-0.00686	-0.01171	0.01073
3.7176	-0.00298	-0.0013	-0.00761	-0.01006	0.01311
3.7276	-0.00391	-0.00209	-0.00248	0.0014	0.02284
3.7375	-0.00528	-0.000639321	0.00208	0.01468	0.03034
3.7474	-0.00621	0.000583442	0.01252	0.0123	0.01695
3.7574	-0.00683	-0.00243	0.02287	0.00363	0.00912
3.7673	-0.00746	-0.0044	0.02491	-0.0045	0.000827918
3.7772	-0.00825	-0.00135	0.02311	-0.00634	0.01303
3.7872	-0.00935	0.000603146	0.01652	-0.01038	0.03273
3.7971	-0.01003	0.00396	0.00773	-0.00685	0.04514
3.8071	-0.01066	0.00586	0.0028	-0.00031046	0.04336
3.817	-0.01172	0.00531	-0.000939276	0.00299	0.02096
3.8269	-0.01308	0.00251	0.0014	0.000784902	0.00107
3.8369	-0.01384	0.00157	0.00177	-0.00682	-0.00747
3.8468	-0.01386	0.000289074	0.00134	0.000288233	-0.00231
3.8567	-0.01413	-0.00184	-4.24414e-05	0.00626	0.00446
3.8667	-0.01459	-0.00166	-0.00325	0.00987	0.00764
3.8766	-0.0147	-1.89348e-05	-0.00537	0.00343	-0.00121
3.8865	-0.01477	-0.00064696	-0.00112	-0.00915	-0.00181
3.8965	-0.01452	-0.00368	0.000802238	-0.01592	0.01312
3.9064	-0.01376	-0.00494	0.00575	-0.01186	0.02138
3.9163	-0.01319	-0.00189	0.01188	-0.00643	0.02918
3.9263	-0.01267	0.000375869	0.0153	-0.00112	0.03187
3.9362	-0.01219	0.00364	0.01033	0.00661	0.01636
3.9461	-0.01119	0.00622	0.0064	0.01154	-0.00462
3.9561	-0.01056	0.00719	0.00573	0.00857	-0.00804
3.966	-0.01049	0.00852	0.00146	0.000428889	0.00338
3.976	-0.01037	0.01127	-0.0049	-0.000908863	0.00315
3.9859	-0.00944	0.01423	-0.00371	0.01358	0.00631
3.9958	-0.00836	0.01453	0.00314	0.02264	0.01829
4.0058	-0.00721	0.0137	0.00858	0.01421	0.0133
4.0157	-0.00662	0.01334	0.00458	0.00357	-0.000732629
4.0256	-0.00614	0.0124	-0.000462853	0.00168	-0.01259
4.0356	-0.00586	0.00897	0.00491	0.00695	-0.0124
4.0455	-0.006	0.00411	0.00981	0.00914	0.00424
4.0554	-0.00549	0.00576	0.0051	0.00843	0.00409
4.0654	-0.00489	0.00582	0.00191	0.00608	-0.0049
4.0753	-0.0045	0.00724	0.000504841	0.00116	-0.00226
4.0852	-0.0042	0.01253	0.00031215	-0.00235	0.01224
4.0952	-0.00435	0.0148	0.000780409	-0.00921	0.02075
4.1051	-0.00472	0.0122	0.00249	-0.01153	0.02212
4.115	-0.00458	0.00845	0.000161805	-0.01122	0.01191
4.125	-0.00463	0.0103	-0.00109	-0.00642	0.00839
4.1349	-0.00472	0.01559	0.00324	-0.00314	0.00548
4.1449	-0.00418	0.01471	-0.0013	0.000903584	-0.00346
4.1548	-0.00382	0.01114	-0.00566	0.0046	-0.01393
4.1647	-0.00378	0.00652	-0.000712017	0.01623	-0.01018
4.1747	-0.00371	0.00513	0.00142	0.0219	-0.00702
4.1846	-0.00414	0.00451	0.00347	0.01801	-0.00361
4.1945	-0.0051	0.00511	0.0088	-0.000828786	0.00194
4.2045	-0.00588	0.00456	0.01436	-0.01513	-0.000711123
4.2144	-0.00585	0.00439	0.01813	-0.01154	-0.00152
4.2243	-0.00571	0.00417	0.01544	0.00538	0.00736
4.2343	-0.00629	0.00514	0.00605	0.01875	0.01469
4.2442	-0.00616	0.00836	-0.000443728	0.02382	0.02378
4.2541	-0.00594	0.01142	0.000944192	0.00916	0.01954
4.2641	-0.0053	0.01045	0.0076	-0.0296	0.01871
4.274	-0.00511	0.01129	0.00314	-0.036	0.02377
4.284	-0.00479	0.01069	0.00874	-0.02312	0.02252
4.2939	-0.00519	0.00799	0.01797	-0.02343	0.00704
4.3038	-0.0059	0.00537	0.02599	-0.03022	-0.01504
4.3138	-0.00669	0.00438	0.00961	-0.00906	-0.00079701
4.3237	-0.00655	0.00238	-0.00535	0.01403	0.00936
4.3336	-0.00607	0.000170133	-0.00542	0.02398	0.02326
4.3436	-0.00594	-0.000414779	-0.0062	0.01097	0.02537
4.3535	-0.00577	-0.00103	-0.000953194	-0.01045	0.01496
4.3634	-0.00595	0.00147	0.00242	-0.023	0.00366
4.3734	-0.00667	0.00438	0.00748	-0.02215	0.00498
4.3833	-0.00671	0.0075	0.00762	-0.02747	0.00535
4.3932	-0.00709	0.00696	0.00872	-0.02932	0.01479
4.4032	-0.00756	0.00406	0.00656	-0.01988	0.0203
4.4131	-0.00805	0.00322	-0.00335	-0.01643	0.01771
4.423	-0.00866	0.00566	-0.01092	-0.02084	0.00298
4.433	-0.00925	0.0075	-0.00604	-0.01986	0.000829938
4.4429	-0.00949	0.00161	0.00459	-0.01172	0.002
4.4529	-0.00944	-0.00197	0.01094	-0.00119	-0.00481
4.4628	-0.00974	-0.0032	0.00984	-0.0057	-0.00924
4.4727	-0.00989	-0.000749202	0.00676	-0.01307	-0.01042
4.4827	-0.0095	-0.00251	0.01233	-0.0275	-0.00744
4.4926	-0.00945	-0.000525517	0.01968	-0.03282	-0.00496
4.5025	-0.01054	0.00137	0.02242	-0.03502	0.00752
4.5125	-0.01191	-0.00202	0.01848	-0.03821	0.0162
4.5224	-0.01265	-0.00244	0.01481	-0.04552	0.03341
4.5323	-0.01288	-0.00322	0.00971	-0.05147	0.04091
4.5423	-0.01323	-0.00747	0.01071	-0.04784	0.03531
4.5522	-0.01344	-0.00919	0.00926	-0.03203	0.0279
4.5621	-0.01412	-0.01335	0.00478	-0.02005	0.02629
4.5721	-0.01445	-0.01276	6.00343e-06	-0.00871	0.02565
4.582	-0.0149	-0.01002	-0.00622	-0.00154	0.02494
4.5919	-0.01501	-0.00632	-0.000613085	0.00665	0.01676
4.6019	-0.01453	-0.00234	0.01157	0.01106	0.0176
4.6118	-0.01425	-0.00151	0.01777	0.0068	0.02019
4.6218	-0.01471	-0.00309	0.02714	0.0067	0.02231
4.6317	-0.01519	-0.0067	0.03018	0.00216	0.0208
4.6416	-0.01595	-0.00623	0.02047	-0.00819	0.01965
4.6516	-0.01591	-0.00473	0.01419	-0.01971	0.01639
4.6615	-0.01541	-0.00375	0.01192	-0.00337	0.01679
4.6714	-0.01538	-0.0025	0.01217	0.00876	0.02152
4.6814	-0.01486	-0.002	0.00727	0.01436	0.02894
4.6913	-0.0143	-0.00277	-0.00491	0.01116	0.03208
4.7012	-0.01485	-0.00539	-0.00597	-0.00453	0.0219
4.7112	-0.01548	-0.00331	0.00312	-0.00848	0.02562
4.7211	-0.01503	-0.00248	0.00845	-0.00294	0.02765
4.731	-0.01578	-0.00422	0.00858	0.00661	0.03637
4.741	-0.01723	-0.00706	0.01844	0.01527	0.0506
4.7509	-0.01668	-0.00759	0.03412	0.01391	0.04446
4.7609	-0.01504	-0.00512	0.03265	0.01314	0.03309
4.7708	-0.01403	-0.00181	0.02354	0.02524	0.02438
4.7807	-0.01414	-0.0012	0.02645	0.03196	0.01856
4.7907	-0.01449	0.00158	0.02927	0.0208	0.02172
4.8006	-0.01402	2.42519e-05	0.01844	0.00966	0.02264
4.8105	-0.0142	-0.00155	0.01257	0.00621	0.03132
4.8205	-0.01425	0.00306	0.02328	0.00337	0.03719
4.8304	-0.01265	0.00197	0.03568	0.000588564	0.03388
4.8403	-0.012	-0.00259	0.02988	0.00301	0.03773
4.8503	-0.0126	-0.00331	0.02504	0.01246	0.03937
4.8602	-0.01281	-0.00382	0.02962	0.02648	0.03048
4.8701	-0.01364	-0.00263	0.02944	0.02648	0.03366
4.8801	-0.01513	-0.00599	0.02496	0.032	0.04888
4.89	-0.01546	-0.00886	0.02828	0.04209	0.04822
4.8999	-0.01721	-0.00818	0.03491	0.03458	0.04624
4.9099	-0.01806	-0.00623	0.03701	0.01744	0.03738
4.9198	-0.01771	-0.00714	0.02515	-0.01134	0.02716
4.9298	-0.01833	-0.0035	0.02437	-0.01341	0.02372
4.9397	-0.01906	-0.00911	0.02631	0.00312	0.03071
4.9496	-0.01925	-0.00799	0.01859	0.012	0.02785
4.9596	-0.02035	-0.000401713	0.01863	0.01101	0.03126
4.9695	-0.02226	-0.00306	0.01937	0.01261	0.05294
4.9794	-0.0247	-0.01112	0.02623	0.00867	0.07354
4.9894	-0.0262	-0.014	0.02974	-0.0028	0.06145
4.9993	-0.02642	-0.01444	0.02083	-0.00918	0.03162
5.0092	-0.02759	-0.02048	0.02703	-0.01919	0.04151
5.0192	-0.02953	-0.01809	0.04481	-0.02697	0.05835
5.0291	-0.03083	-0.00999	0.04087	-0.04183	0.07766
5.039	-0.03152	-0.00615	0.02654	-0.04854	0.09195
5.049	-0.03257	-0.01105	0.02567	-0.05423	0.06631
5.0589	-0.03427	-0.0132	0.02688	-0.05028	0.04815
5.0688	-0.03418	-0.01351	0.02888	-0.06193	0.03676
5.0788	-0.03543	-0.01237	0.03355	-0.05955	0.04491
5.0887	-0.03755	-0.01884	0.03068	-0.03353	0.05497
5.0987	-0.03739	-0.02449	0.02214	-0.02273	0.05975
5.1086	-0.03546	-0.02719	0.00969	-0.02125	0.07563
5.1185	-0.03636	-0.02212	0.00486	-0.01946	0.07514
5.1285	-0.03734	-0.01874	0.01578	-0.02724	0.04583
5.1384	-0.0373	-0.0173	0.01971	-0.01981	0.03517
5.1483	-0.03634	-0.02278	0.02172	-0.01917	0.05554
5.1583	-0.03576	-0.02447	0.01691	-0.04622	0.05045
5.1682	-0.03537	-0.02481	0.02254	-0.06016	0.03911
5.1781	-0.03441	-0.02334	0.01619	-0.06606	0.04319
5.1881	-0.03283	-0.01849	0.00941	-0.0732	0.03595
5.198	-0.03257	-0.01539	0.01569	-0.05466	0.0461
5.2079	-0.03199	-0.00854	0.00859	-0.04332	0.0502
5.2179	-0.03149	-0.00892	0.00974	-0.04584	0.04806
5.2278	-0.02971	-0.01249	0.0089	-0.03032	0.05871
5.2378	-0.02843	-0.01087	0.00476	-0.02573	0.03575
5.2477	-0.02795	-0.01134	0.00237	-0.03486	0.01326
5.2576	-0.02882	-0.01712	-0.000778577	-0.03904	0.01796
5.2676	-0.02855	-0.02162	0.01596	-0.06012	-0.000924051
5.2775	-0.02647	-0.02247	0.02885	-0.04975	0.01639
5.2874	-0.02428	-0.02592	0.0216	-0.03817	0.05546
5.2974	-0.02366	-0.01864	0.01142	-0.04912	0.0385
5.3073	-0.02183	-0.01308	0.0157	-0.05381	0.00962
5.3172	-0.01942	-0.00634	0.0216	-0.04143	0.01225
5.3272	-0.01802	-0.00466	0.01555	-0.03715	0.03242
5.3371	-0.0171	-0.00733	0.00247	-0.01014	0.02967
5.347	-0.01412	-0.000786803	-0.00851	0.00232	0.02762
5.357	-0.01383	-0.00429	0.00418	-0.0218	-0.00493
5.3669	-0.01164	-0.00664	0.000294448	-0.02333	-0.000836869
5.3768	-0.00968	-0.0142	-0.00166	-0.00683	0.0156
5.3868	-0.00801	-0.01621	0.01594	-0.0023	0.02122
5.3967	-0.00485	-0.00579	0.021	0.00453	0.02774
5.4067	-0.00111	-0.00376	0.01114	0.04202	0.02311
5.4166	-0.000796897	-0.01181	0.01561	0.03405	0.03412
5.4265	0.00109	-0.00742	0.01025	-0.00124	0.01471
5.4365	0.00549	0.00771	0.00194	0.00875	0.03954
5.4464	0.00841	0.01792	-0.01909	-0.01053	0.04069
5.4563	0.00886	0.01153	0.000450102	-0.00218	0.04107
5.4663	0.01073	0.00838	-0.00245	0.03399	0.04177
5.4762	0.01345	0.00913	0.000317709	0.04642	0.03259
5.4861	0.01661	0.01329	-0.00188	0.03098	-0.01545
5.4961	0.02017	0.01557	-0.00121	0.01024	-0.01872
5.506	0.02171	0.01771	0.00845	0.03689	0.00333
5.5159	0.02159	0.01051	-0.00111	0.04577	0.02357
5.5259	0.02286	0.00854	-0.00295	0.05623	0.00875
5.5358	0.02659	0.02118	-0.01563	0.06547	-0.0097
5.5457	0.02765	0.01637	-0.03845	0.03563	-0.0211
5.5557	0.02901	0.01555	-0.01648	0.04104	-0.03453
5.5656	0.03077	0.01462	-0.00119	0.02944	-0.02519
5.5756	0.03106	0.00467	-0.02702	0.04361	0.00849
5.5855	0.03323	-0.00179	-0.01032	0.07355	-0.01189
5.5954	0.037	0.019	-0.01593	0.04573	0.01367
5.6054	0.03812	0.02358	-0.0067	0.04291	0.01099
5.6153	0.03846	0.02201	-0.01263	0.02592	-0.01268
5.6252	0.03932	0.02394	-0.01552	0.02055	-0.03766
5.6352	0.03903	0.02389	-0.00261	0.02177	-0.03183
5.6451	0.03895	0.01705	0.000186746	0.01962	-0.02303
5.655	0.03991	0.03198	0.00308	0.01392	-0.00353
5.665	0.04113	0.04252	0.01551	0.00758	0.00582
5.6749	0.04109	0.03208	0.01076	0.02671	0.00609
5.6848	0.03824	0.01903	-0.00654	0.06468	0.00119
5.6948	0.03718	0.02109	-0.02196	0.07435	-0.00554
5.7047	0.03527	0.02843	-0.02513	0.08416	0.00754
5.7147	0.03527	0.02767	-0.02249	0.06767	0.000772802
5.7246	0.03677	0.02429	-0.01679	0.05594	-0.02072
5.7345	0.03642	0.02279	-0.00191	0.0741	-0.02489
5.7445	0.03409	0.01944	-0.02597	0.04112	0.01899
5.7544	0.03131	0.02044	-0.02186	0.01709	0.0165
5.7643	0.0277	0.01481	0.00576	0.03736	0.01038
5.7743	0.02554	0.00446	0.00592	0.04756	0.03798
5.7842	0.0262	0.01245	-0.02492	-0.00939	-0.01511
5.7941	0.025	0.01571	-0.00985	0.03336	-0.00257
5.8041	0.02557	0.01328	0.0177	0.01827	0.000436334
5.814	0.02492	0.00876	-0.00112	0.00461	-0.02333
5.8239	0.02116	0.01163	-0.00476	-0.00994	-0.03233
5.8339	0.01684	-0.0124	0.000603466	-0.01362	0.03695
5.8438	0.01549	-0.01635	0.00478	-0.000744777	0.04249
5.8537	0.01141	0.00143	0.0067	-0.00173	0.01711
5.8637	0.00678	0.01922	0.00614	0.01231	0.00303
5.8736	0.00307	0.02939	-0.01322	0.02047	-0.01356
5.8836	-0.00215	0.0153	-0.04352	-0.00852	-0.02913
5.8935	0.00018818	-0.01288	-0.02324	-0.02431	-0.01502
5.9034	-0.00451	-0.00152	-0.0301	-0.00855	-0.00215
5.9134	-0.01181	0.00657	-0.00273	-0.08429	0.06154
5.9233	-0.02176	0.00852	0.0384	-0.07919	-0.00451
5.9332	-0.02427	0.00536	0.03762	-0.02464	0.01014
5.9432	-0.02551	-0.01301	0.03366	0.01454	0.05141
5.9531	-0.02843	-0.00358	0.04714	-0.00363	0.02853
5.963	-0.0301	0.01426	0.0393	-0.03613	0.02507
5.973	-0.02876	0.00584	0.03753	-0.05638	-0.02868
5.9829	-0.04029	-0.02407	0.01346	-0.01599	-0.00906
5.9928	-0.04585	-0.02944	0.000991541	-0.000581185	-0.00507
6.0028	-0.05011	-0.01213	0.09533	-0.09074	-0.07904
6.0127	-0.05105	-0.01633	0.07092	-0.05625	-0.00918
6.0226	-0.05224	-0.01483	0.05214	-0.04645	0.07399
6.0326	-0.05698	-0.03673	0.02338	-0.10618	0.07202
6.0425	-0.06106	-0.03464	0.04548	-0.11255	0.05046
6.0525	-0.06077	-0.03181	0.07513	-0.0558	0.03378
6.0624	-0.06248	-0.03256	0.01711	-0.06504	0.02251
6.0723	-0.06487	-0.03947	0.01154	-0.06482	0.05498
6.0823	-0.06338	-0.03623	0.01597	-0.09425	0.05948
6.0922	-0.06444	-0.04819	0.05857	-0.0899	0.03185
6.1021	-0.06695	-0.03089	0.04432	-0.06687	0.04109
6.1121	-0.06823	-0.04127	0.04259	-0.13829	0.0077
6.122	-0.07003	-0.04255	0.04449	-0.15356	0.01894
6.1319	-0.07443	-0.02034	0.0329	-0.04852	-0.04936
6.1419	-0.07239	-0.04246	0.05101	-0.07372	0.02283
6.1518	-0.06882	-0.03937	0.08334	-0.0826	0.0134
6.1617	-0.07214	-0.05421	0.07255	-0.09317	-0.04479
6.1717	-0.06728	-0.03003	0.05111	-0.17695	0.04955
6.1816	-0.06545	-0.05038	0.10337	-0.10649	-0.00898
6.1916	-0.06497	-0.06412	0.06123	-0.06809	-0.00613
6.2015	-0.06225	-0.04035	0.06917	-0.08312	0.02749
6.2114	-0.05971	-0.00632	0.04916	-0.07945	0.00774
6.2214	-0.06161	-0.02748	0.08712	-0.07938	-0.000521049
6.2313	-0.0597	-0.03639	0.03538	-0.03825	-0.01366
6.2412	-0.05538	-0.03313	0.03478	-0.01834	-0.08554
6.2512	-0.05549	-0.0335	0.09374	0.00301	-0.06427
6.2611	-0.051	-0.05055	0.03405	0.00737	-0.04206
6.271	-0.04752	-0.03533	0.03502	-0.03898	-0.04461
6.281	-0.0454	-0.03469	-0.03164	-0.06835	-0.12567
6.2909	-0.04335	-0.04151	-0.033	0.01137	-0.04907
6.3008	-0.03909	-0.01214	0.03877	-0.10906	-0.06429
6.3108	-0.04164	-0.04248	0.03155	-0.03362	0.00476
6.3207	-0.0343	-0.04799	0.02637	0.00524	0.09874
6.3306	-0.03425	-0.01636	0.05181	0.00385	0.06248
6.3406	-0.03317	-0.02841	0.05659	-0.03979	0.04268
6.3505	-0.02998	-0.02962	0.10549	-0.04374	0.09232
6.3605	-0.02467	-0.03166	0.05795	-0.03334	-0.01985
6.3704	-0.02488	-0.01973	0.04421	-0.06947	0.03069
6.3803	-0.01994	-0.00288	0.01136	-0.04476	0.10891
6.3903	-0.01575	-0.02511	0.06349	0.01708	0.08728
6.4002	-0.01129	-0.01848	0.03078	0.01141	0.06847
6.4101	-0.01005	-0.00764	0.02894	-0.04434	0.07795
6.4201	-0.01148	-0.01761	0.04208	0.02946	0.04252
6.43	-0.008	0.01194	0.02521	-0.000146895	0.04583
6.4399	-0.00731	-0.02615	0.06258	0.0636	0.02418
6.4499	-0.0015	-0.0374	0.01478	0.0632	-0.01482
6.4598	0.00515	-0.00894	0.02173	0.03602	0.05045
6.4697	0.00912	0.00951	0.06266	0.05348	0.0895
6.4797	0.01072	0.01539	0.04716	0.06185	0.04475
6.4896	0.00864	-0.00216	0.05282	0.02485	0.02415
6.4995	0.00826	0.02502	0.04354	-0.06813	-0.03549
6.5095	0.00866	-0.000598886	0.05647	-0.00778	0.05359

## Sheet: Suppl. Fig. 5b
t	V1	V1(err)	V1(fit)	V2	V2(err)	V2(fit)	V3	V3(err)	V3(fit)	V4	V4(err)	V4(fit)	V5	V5(err)	V5(fit)
-0.26117	-9.82438e-07	0.000138095	6.33485e-09	-2.87137e-05	-0.000502195	7.77801e-10	-0.000215905	0.000386266	3.38286e-09	-0.00011434	0.000251934	2.35914e-09	7.84595e-06	-0.000226386	1.8111e-09
-0.21117	3.25965e-05	0.000133942	1.10126e-07	-0.000288802	-0.000473698	1.34968e-08	-4.14541e-05	0.000383028	5.86026e-08	-3.00155e-06	0.000249278	4.08968e-08	-0.000127424	-0.000220695	3.13863e-08
-0.16117	-6.74668e-05	0.00012886	1.00975e-06	0.000434281	-0.000460863	1.2351e-07	8.10222e-05	0.000355526	5.35277e-07	0.000169158	0.000236394	3.73838e-07	6.75352e-05	-0.000213644	2.86804e-07
-0.11117	0.000132915	0.00013446	7.35665e-06	-0.000292148	-0.000481685	8.97028e-07	2.37871e-05	0.000386699	3.87578e-06	-7.80795e-05	0.000243156	2.71021e-06	0.000131902	-0.000225164	2.07808e-06
-0.06117	6.29805e-05	0.00014751	3.30753e-05	0.000537977	-0.00053389	4.01818e-06	0.00023742	0.000421281	1.7297e-05	-5.85155e-05	0.000256323	1.21133e-05	9.22109e-05	-0.000243437	9.28172e-06
-0.01117	-1.82021e-05	0.000135218	0.0001116	0.000953254	-0.000490875	1.34808e-05	0.000387012	0.000375005	5.76828e-05	0.000127435	0.00024271	4.0492e-05	0.000101726	-0.000227389	3.09933e-05
0.03883	0.000417172	0.000150866	0.000265752	0.00075344	-0.000546416	3.1874e-05	0.000704743	0.000418239	0.000135303	-0.000140522	0.000260607	9.52738e-05	0.000236469	-0.000237951	7.28219e-05
0.08883	0.000429219	0.000171252	0.000489686	0.00156	-0.000612066	5.81327e-05	0.00123	0.000471243	0.000243702	0.000213328	0.000288833	0.000172418	-0.000119322	-0.000268602	0.000131502
0.13883	0.000515199	0.000148411	0.000727247	0.00167	-0.000538488	8.52543e-05	0.000803783	0.000419071	0.00035137	0.000448258	0.000260023	0.000250159	2.91034e-05	-0.000244059	0.000190247
0.18883	0.00083209	0.000125374	0.000925912	0.00117	-0.000445709	0.00010686	0.00038882	0.000351197	0.000429819	0.000282761	0.000228495	0.000308689	0.000424656	-0.000211379	0.00023382
0.23883	0.00124	0.000145624	0.00107	0.00127	-0.00051877	0.000121499	0.00113	0.000394629	0.000473664	-0.0002127	0.000252665	0.000343889	0.000486928	-0.000239694	0.000259179
0.28883	0.00124	0.000149081	0.00117	0.000652567	-0.000534911	0.000129965	0.000647203	0.000405398	0.00048691	3.50592e-05	0.000258316	0.000358268	0.000285324	-0.000239992	0.000268341
0.33883	0.00128	0.000133529	0.00123	-0.000355614	-0.000500671	0.000134672	0.000299423	0.000374663	0.000481087	0.000794282	0.000249356	0.000359563	0.000329781	-0.000231886	0.000267349
0.38883	0.0012	0.000136196	0.00127	0.000408098	-0.000498232	0.000136964	0.000194581	0.000388523	0.000462422	0.000422009	0.000243384	0.000351943	0.000266711	-0.000232666	0.000259462
0.43883	0.00113	0.000126313	0.00129	0.000413272	-0.000464136	0.00013806	-0.000107242	0.00036109	0.000436785	0.000298547	0.00023505	0.000339387	0.000384248	-0.000221223	0.000247774
0.48883	0.00125	0.000134784	0.00131	-0.000384041	-0.000487638	0.000138563	-0.000240854	0.000392945	0.000406958	0.000649446	0.000258067	0.000323756	0.000542072	-0.000235567	0.000233743
0.53883	0.00148	0.000131205	0.00132	-0.00023102	-0.000488075	0.000138927	0.000570135	0.00037694	0.000375263	0.000144356	0.0002361	0.000306643	0.000257985	-0.000226319	0.000218602
0.58883	0.0012	0.00013383	0.00132	0.000162123	-0.000490888	0.000139413	-0.000147079	0.000382244	0.000342896	0.000256571	0.000251912	0.000288842	0.000413679	-0.000234249	0.000202975
0.63883	0.00133	0.000130734	0.00132	-0.000805745	-0.000484774	0.00014016	9.57631e-05	0.000367549	0.000310698	0.000515769	0.000238805	0.000270946	2.78356e-05	-0.000220218	0.000187318
0.68883	0.00131	0.000133538	0.00132	-0.000302586	-0.000491361	0.000141282	4.18421e-05	0.000378645	0.000279199	0.000289152	0.000237774	0.000253305	0.000148784	-0.000218982	0.000171907
0.73883	0.00146	0.000150252	0.00133	-0.000431472	-0.000546878	0.000142796	0.00044638	0.00041107	0.000248634	0.000123311	0.000261496	0.000236101	-8.67597e-05	-0.000241733	0.00015688
0.78883	0.00131	0.000144538	0.00132	1.18043e-05	-0.000519501	0.000144752	0.00024663	0.000402251	0.000219255	0.000211189	0.000249108	0.000219499	0.000155276	-0.000233981	0.000142366
0.83883	0.00124	0.000133936	0.00132	-8.07649e-05	-0.000479674	0.000147118	-0.000183105	0.000379905	0.000191056	0.000221167	0.000238304	0.000203515	0.000167089	-0.000220821	0.000128374
0.88883	0.00155	0.000171597	0.00132	-0.000620025	-0.000628986	0.00014992	0.000906103	0.000476407	0.000164168	0.000130095	0.000295069	0.000188234	-0.000290932	-0.000277045	0.000114972
0.93883	0.00151	0.000158228	0.00132	-0.000156414	-0.000570535	0.000153109	0.000443445	0.000449226	0.000138493	-0.000195246	0.00028055	0.00017361	0.000126502	-0.000265541	0.00010212
0.98883	0.00143	0.000152916	0.00132	-0.000498533	-0.00054865	0.000156699	0.000808028	0.000428552	0.000114113	0.00051193	0.000270648	0.000159692	-0.000222228	-0.000258128	8.98583e-05
1.03883	0.00131	0.000138849	0.00132	-1.35338e-05	-0.000506901	0.000160639	0.000148787	0.000389773	9.08968e-05	1.34556e-05	0.000243821	0.000146412	-8.72482e-06	-0.000232728	7.813e-05
1.08883	0.00142	0.000143646	0.00132	-0.000431204	-0.000525919	0.000164936	4.38663e-05	0.000384654	6.8903e-05	0.000222742	0.000256229	0.000133804	0.000255714	-0.000235146	6.69631e-05
1.13883	0.00134	0.000143909	0.00132	-0.000331924	-0.00051787	0.000169542	-8.90507e-05	0.000400737	4.7997e-05	0.000250061	0.000251789	0.000121796	4.12659e-05	-0.000240456	5.62974e-05
1.18883	0.00126	0.000134382	0.00131	-0.000536201	-0.000499248	0.000174461	5.70297e-05	0.000384439	2.82238e-05	0.000438696	0.000245258	0.000110412	-0.000468385	-0.000227029	4.61547e-05
1.23883	0.00145	0.000143095	0.00131	-0.000121934	-0.000518294	0.000179648	0.000740964	0.000406445	9.45391e-06	3.84559e-05	0.000242987	9.95837e-05	-0.000109598	-0.000233927	3.64762e-05
1.28883	0.00124	0.000138906	0.00131	-0.000103944	-0.000518721	0.000185106	0.000140533	0.000393068	-8.27454e-06	0.000210831	0.000252448	8.93307e-05	-0.00029789	-0.000238674	2.72802e-05
1.33883	0.00123	0.000130153	0.00131	0.000268105	-0.000491525	0.000190795	-0.000321201	0.000363509	-2.50829e-05	0.000135758	0.000240411	7.95868e-05	5.63937e-05	-0.000224853	1.85115e-05
1.38883	0.0013	0.000139473	0.00131	-9.03123e-06	-0.000506132	0.000196715	0.000118857	0.000387617	-4.09377e-05	0.000219456	0.000249167	7.03708e-05	-0.000306438	-0.000226872	1.01863e-05
1.43883	0.00133	0.000146547	0.00131	0.00051141	-0.00054369	0.000202831	1.19449e-05	0.000408833	-5.5951e-05	-0.000192249	0.000260479	6.16209e-05	-0.000138947	-0.000241359	2.25307e-06
1.48883	0.0013	0.000141099	0.0013	-0.000179793	-0.000520612	0.000209143	0.000426539	0.000400569	-7.00932e-05	0.0003968	0.000253072	5.33536e-05	-0.000322952	-0.000234419	-5.27357e-06
1.53883	0.00131	0.000141301	0.0013	0.000688568	-0.000525523	0.000215619	0.000184677	0.000399637	-8.34672e-05	-0.000360212	0.000255681	4.55122e-05	-0.000174139	-0.000233504	-1.2441e-05
1.58883	0.00129	0.000144633	0.0013	0.000672889	-0.000509136	0.000222258	-0.000110504	0.00039944	-9.60462e-05	-5.01731e-05	0.0002601	3.81116e-05	-8.85089e-05	-0.000238631	-1.92361e-05
1.63883	0.00115	0.000139438	0.0013	0.000235016	-0.000525198	0.000229033	-0.000538867	0.000393144	-0.000107924	2.92089e-05	0.000239405	3.10997e-05	0.000219183	-0.000230881	-2.57023e-05
1.68883	0.00122	0.000143817	0.0013	0.000286731	-0.000526502	0.000235941	-8.3771e-05	0.000396799	-0.000119078	0.000157584	0.000261111	2.44899e-05	0.000379106	-0.000240707	-3.18278e-05
1.73883	0.00127	0.000126047	0.0013	0.000171757	-0.000472979	0.000242959	-0.0003582	0.000359099	-0.000129593	-3.5075e-05	0.000228155	1.82347e-05	0.000349892	-0.000217993	-3.76523e-05
1.78883	0.00128	0.000131814	0.0013	0.000224895	-0.000496006	0.000250083	-0.000263538	0.000372874	-0.000139448	-1.89319e-07	0.00024646	1.2346e-05	0.000177362	-0.00022881	-4.31652e-05
1.83883	0.00133	0.000142153	0.00129	-0.000113675	-0.00051819	0.000257294	-0.000243322	0.000402561	-0.000148721	-5.26209e-05	0.000256297	6.78049e-06	3.89235e-05	-0.000236939	-4.84029e-05
1.88883	0.00136	0.00014743	0.00129	0.000410625	-0.000536403	0.000264587	0.000183666	0.000418057	-0.000157393	-0.000369657	0.000249998	1.54898e-06	-0.000173424	-0.000243206	-5.33556e-05
1.93883	0.00141	0.00014182	0.00129	-0.00021662	-0.000521529	0.000271946	1.38166e-05	0.000397359	-0.000165536	3.52552e-05	0.000247798	-3.3883e-06	-0.000204255	-0.000230155	-5.80568e-05
1.98883	0.00137	0.000128138	0.00129	-0.000204086	-0.000471785	0.000279366	-0.000359459	0.000357049	-0.000173132	-0.000197663	0.00022882	-8.02145e-06	-0.000167208	-0.000214667	-6.24975e-05
2.03883	0.00128	0.000156782	0.00129	0.000388796	-0.000566764	0.000286832	-0.00034703	0.000424415	-0.000180246	-7.92132e-05	0.000267365	-1.23868e-05	0.000143911	-0.000259631	-6.67084e-05
2.08883	0.00111	0.000148302	0.00129	0.000287922	-0.000550198	0.000294339	-0.000624859	0.000433774	-0.000186864	0.000351622	0.000283525	-1.64755e-05	-0.000111808	-0.000268492	-7.06813e-05
2.13883	0.00108	0.000147047	0.00129	0.000395928	-0.000531398	0.000301876	-0.000727934	0.000429888	-0.000193045	0.000466664	0.000270798	-2.03206e-05	3.06815e-06	-0.000253463	-7.44444e-05
2.18883	0.00125	0.000145892	0.00128	0.000623904	-0.000521121	0.000309437	-0.000432304	0.000422328	-0.000198774	6.94955e-05	0.000257139	-2.39142e-05	9.77901e-05	-0.0002475	-7.79901e-05
2.23883	0.00126	0.000128416	0.00128	0.000335488	-0.000465077	0.000317012	-0.000558653	0.000363844	-0.000204106	-6.48058e-05	0.000222653	-2.72865e-05	0.000126942	-0.000212067	-8.13442e-05
2.28883	0.00144	0.000148792	0.00128	0.000396982	-0.000548493	0.000324595	2.46251e-05	0.000409581	-0.000209028	-0.000374745	0.000268861	-3.04302e-05	4.68135e-05	-0.000249047	-8.45e-05
2.33883	0.00129	0.000131733	0.00128	0.000550146	-0.000489218	0.000332178	-0.000148017	0.000375482	-0.000213591	7.41614e-06	0.000240824	-3.3373e-05	-0.000290363	-0.000224417	-8.7481e-05
2.38883	0.00134	0.00014514	0.00128	0.00104	-0.000531377	0.000339756	0.000101105	0.0004182	-0.000217782	-0.000466273	0.000250807	-3.61084e-05	-0.00016854	-0.00023779	-9.0281e-05
2.43883	0.00143	0.000149882	0.00128	0.000532193	-0.000540747	0.000347322	-0.000147698	0.000426147	-0.000221647	-0.000479643	0.000261128	-3.86615e-05	0.000152353	-0.000247378	-9.29216e-05
2.48883	0.00136	0.000142092	0.00128	0.000988609	-0.000510628	0.00035487	0.000116494	0.000396283	-0.000225175	-0.000383651	0.000247567	-4.10266e-05	-0.000170612	-0.000229586	-9.53972e-05
2.53883	0.00133	0.000129883	0.00128	0.000728123	-0.000475949	0.000362396	-9.72912e-05	0.000367551	-0.000228408	-0.000195401	0.000241209	-4.32264e-05	5.0671e-05	-0.00022396	-9.77275e-05
2.58883	0.00138	0.000131112	0.00128	0.00104	-0.000476432	0.000369892	-0.00032006	0.000373887	-0.000231337	-0.000466607	0.000241761	-4.52559e-05	0.000154067	-0.000227257	-9.99075e-05
2.63883	0.00119	0.000136364	0.00127	0.00107	-0.00049458	0.000377357	-0.000466778	0.000394688	-0.000233999	-0.000239071	0.000254046	-4.71358e-05	-6.34708e-05	-0.000236567	-0.000101955
2.68883	0.00135	0.000145784	0.00127	0.000647263	-0.00053526	0.000384782	0.000218749	0.000418069	-0.000236386	-0.000135038	0.000256155	-4.88615e-05	-0.000355529	-0.000239932	-0.000103866
2.73883	0.00128	0.000134538	0.00127	0.000907937	-0.000493853	0.000392167	4.814e-05	0.000379023	-0.000238532	1.86557e-05	0.000239081	-5.0452e-05	-0.000143555	-0.000228756	-0.000105656
2.78883	0.00113	0.000132482	0.00127	0.000215978	-0.000483986	0.000399504	-0.000527638	0.000373927	-0.00024043	0.000311164	0.000230972	-5.19032e-05	-0.000238973	-0.000223012	-0.000107322
2.83883	0.00116	0.000139299	0.00127	0.000328978	-0.000508324	0.000406794	-7.3663e-05	0.000403705	-0.000242111	0.00032198	0.000247251	-5.32323e-05	-0.000212276	-0.000233043	-0.000108878
2.88883	0.00115	0.000117668	0.00127	0.000524942	-0.000430874	0.000414028	-0.000282655	0.000330984	-0.000243568	0.00016139	0.000212951	-5.44356e-05	-7.48451e-05	-0.000197897	-0.000110321
2.93883	0.00133	0.00012801	0.00127	0.000688715	-0.000450152	0.000421208	0.000112004	0.000352979	-0.000244829	-8.69461e-05	0.000218632	-5.55287e-05	-8.96763e-05	-0.000213571	-0.000111664
2.98883	0.00115	0.000114209	0.00127	0.000749904	-0.000416609	0.000428327	-0.000452891	0.000325025	-0.000245889	8.24136e-05	0.000199343	-5.65085e-05	-4.07484e-05	-0.000189517	-0.000112904
3.03883	0.00119	0.000111698	0.00127	0.000195257	-0.00040214	0.000435385	-0.000536967	0.000314694	-0.000246774	0.000135547	0.000202606	-5.73891e-05	-0.000128671	-0.00018994	-0.000114054
3.20113	0.00135	0.000146914	0.00126	-8.33967e-05	-0.00052681	0.000457831	-0.000723723	0.000416535	-0.000248482	-0.000111331	0.00025552	-5.95905e-05	0.000168196	-0.000251509	-0.000117181
3.58693	0.00118	0.000130148	0.00126	0.000693374	-0.000484464	0.000508025	-9.50821e-06	0.000381437	-0.000246866	0.000293854	0.000239907	-6.15983e-05	-0.000254964	-0.000224339	-0.00012159
4.01993	0.00125	0.000135904	0.00125	0.00074566	-0.000496994	0.000558438	-0.000298007	0.000382002	-0.000238541	6.06957e-05	0.000240668	-6.01114e-05	0.000258677	-0.000229196	-0.000122871
4.50563	0.00121	0.000134244	0.00124	0.000594611	-0.000492698	0.000606517	-0.000349711	0.000391897	-0.000224669	0.000181983	0.000252445	-5.57359e-05	-0.000262762	-0.00024292	-0.000121375
5.05073	0.00138	0.000158125	0.00124	0.000903738	-0.000561961	0.000651766	0.000617577	0.000431391	-0.000206509	-0.000180562	0.000269753	-4.92551e-05	-0.000231602	-0.000256623	-0.000117712
5.66223	0.00117	0.000136704	0.00124	0.000856971	-0.000493111	0.000690231	-0.000599485	0.000389408	-0.000185598	-8.65092e-06	0.000255217	-4.14652e-05	-0.000151201	-0.000240461	-0.000112297
6.34843	0.00149	0.000155656	0.00123	0.000603598	-0.000564216	0.000720996	7.37783e-05	0.000441474	-0.0001635	-0.000449681	0.000267802	-3.32643e-05	2.2381e-05	-0.000250597	-0.000105831
7.11833	0.00132	0.000136071	0.00123	0.000888992	-0.00050037	0.000742049	0.000280326	0.000388306	-0.00014154	-0.000135768	0.000246628	-2.54013e-05	-0.000105041	-0.00022864	-9.88078e-05
7.98213	0.00151	0.000153363	0.00123	0.000439485	-0.000555017	0.000750929	-0.000458754	0.000427435	-0.000121068	-0.000496693	0.000267344	-1.86368e-05	0.000254481	-0.000254511	-9.1698e-05
8.95133	0.00124	0.000139121	0.00124	0.00047374	-0.000494658	0.000746524	-0.000209439	0.000394043	-0.000102952	0.00018039	0.00024498	-1.34908e-05	3.00411e-05	-0.000228229	-8.4854e-05
10.0388	0.00115	0.000138282	0.00124	0.000213302	-0.00049817	0.000728394	-0.000323625	0.000384612	-8.75383e-05	0.000237375	0.000245765	-1.02108e-05	-0.000488794	-0.00023139	-7.84355e-05
11.2588	0.00118	0.000137813	0.00125	0.00122	-0.000504632	0.000695523	5.16368e-05	0.000381369	-7.52216e-05	-4.70189e-05	0.000246597	-9.06522e-06	-0.000163825	-0.000236122	-7.25785e-05
12.6278	0.00133	0.00014938	0.00125	0.001	-0.00054018	0.000648582	0.00027593	0.00041506	-6.55688e-05	-0.000245986	0.000259086	-9.90147e-06	-0.000102986	-0.000244319	-6.71653e-05
14.1638	0.0012	0.000152323	0.00127	0.000482177	-0.000547866	0.000587405	1.54419e-05	0.000424198	-5.83861e-05	0.000320746	0.000266648	-1.26889e-05	-0.00034822	-0.000252911	-6.21249e-05
15.8878	0.00127	0.000149188	0.00128	0.000205142	-0.000540003	0.00051238	-0.000169458	0.000426809	-5.31587e-05	3.3458e-05	0.000257479	-1.72406e-05	-0.000242014	-0.000242688	-5.72834e-05
17.8218	0.00134	0.00013508	0.00129	0.00038099	-0.000503606	0.000423791	-5.38815e-05	0.000367324	-4.93886e-05	1.92613e-05	0.000249443	-2.33779e-05	0.000215938	-0.000225626	-5.24663e-05
19.9918	0.00137	0.000145768	0.00131	0.000442833	-0.000521414	0.00032169	7.69243e-05	0.000402106	-4.65995e-05	-0.00033319	0.000254804	-3.0946e-05	0.00010451	-0.000240825	-4.74979e-05
22.4258	0.00134	0.000153822	0.00133	0.000306667	-0.000562114	0.000205883	-0.000275305	0.000428825	-4.44058e-05	-0.000375378	0.000281738	-3.98386e-05	0.000531904	-0.000262501	-4.22259e-05
25.1578	0.00135	0.000143185	0.00135	-0.000331388	-0.000518945	7.5761e-05	-0.000237767	0.000399345	-4.24938e-05	1.51756e-05	0.000254933	-5.00063e-05	-0.000153766	-0.000243629	-3.65096e-05
28.2228	0.00121	0.00013661	0.00137	-0.000195406	-0.000502092	-6.94753e-05	-0.000175149	0.000402937	-4.06542e-05	8.48394e-05	0.000245943	-6.14489e-05	-0.000245434	-0.000231459	-3.02398e-05
31.6618	0.00138	0.000139477	0.0014	-0.000473963	-0.000505031	-0.000230979	0.000241073	0.000394508	-3.87503e-05	-1.43083e-05	0.00024984	-7.42182e-05	-0.000354284	-0.000239926	-2.33207e-05
35.5198	0.00137	0.000132552	0.00142	-0.000912546	-0.000493047	-0.000410079	-5.04552e-05	0.000373749	-3.67e-05	0.00021312	0.000244522	-8.83981e-05	-0.000179351	-0.000231629	-1.56708e-05
39.8498	0.00139	0.000143215	0.00146	-0.000504657	-0.000521818	-0.000608368	-8.71766e-05	0.0004084	-3.44532e-05	-0.00029362	0.000251892	-0.000104105	0.00020098	-0.000233412	-7.20993e-06
44.7068	0.00146	0.000139944	0.00149	-0.00133	-0.000514535	-0.000827379	-0.000127405	0.000382507	-3.19792e-05	0.000153463	0.000245914	-0.000121455	-0.000195246	-0.000234177	2.13227e-06
50.1578	0.00134	0.000145827	0.00153	-0.00123	-0.000542847	-0.00107	-0.000499926	0.000404533	-2.92528e-05	-5.40116e-05	0.000258002	-0.000140591	-5.4406e-05	-0.000241107	1.24349e-05
56.2728	0.00182	0.000168512	0.00157	-0.000901343	-0.000596569	-0.00133	0.000811685	0.000455834	-2.62541e-05	-0.000646526	0.000274121	-0.000161642	-6.44165e-05	-0.000261321	2.37682e-05
63.1348	0.00151	0.000130777	0.00162	-0.00156	-0.000486678	-0.00163	-0.000484612	0.000375439	-2.29623e-05	-6.44269e-05	0.000238984	-0.000184752	0.000291009	-0.00022412	3.62094e-05
70.8338	0.00183	0.000165122	0.00167	-0.00218	-0.000593066	-0.00195	0.000404289	0.000449967	-1.9359e-05	-0.000197143	0.000288568	-0.000210048	0.000433629	-0.000259724	4.9828e-05
79.4718	0.00176	0.000157302	0.00172	-0.00221	-0.000561138	-0.00229	0.000138619	0.000440049	-1.54266e-05	-0.000214412	0.000272966	-0.000237655	-0.000391612	-0.000258377	6.46907e-05
89.1638	0.00176	0.000147793	0.00179	-0.00233	-0.000529856	-0.00267	-0.000259767	0.000414624	-1.11492e-05	-0.000355634	0.000259992	-0.000267683	0.000239326	-0.000248758	8.08571e-05
100.039	0.00194	0.000151166	0.00185	-0.00285	-0.000559995	-0.00308	0.000141084	0.000419023	-6.514e-06	-0.000302664	0.000260189	-0.000300224	9.06301e-05	-0.000247485	9.83758e-05

## Sheet: Suppl. Fig. 5c
t	V1	V1(err)	V1(fit)	V2	V2(err)	V2(fit)	V3	V3(err)	V3(fit)	V4	V4(err)	V4(fit)	V5	V5(err)	V5(fit)
-0.26117	-9.82438e-07	0.000138095	2.3833e-08	-2.87137e-05	-0.000502195	1.80904e-07	-0.000215905	0.000386266	6.91424e-08	-0.00011434	0.000251934	5.4284e-09	7.84595e-06	0.000201496	2.22883e-08
-0.21117	3.25965e-05	0.000133942	3.13735e-07	-0.000288802	-0.000473698	2.2656e-06	-4.14541e-05	0.000383028	8.72504e-07	-3.00155e-06	0.000249278	7.27053e-08	-0.000127424	0.000197301	2.82703e-07
-0.16117	-6.74668e-05	0.00012886	2.30541e-06	0.000434281	-0.000460863	1.57635e-05	8.10222e-05	0.000355526	6.1232e-06	0.000169158	0.000236394	5.43629e-07	6.75352e-05	0.000183611	1.99548e-06
-0.11117	0.000132915	0.00013446	1.32139e-05	-0.000292148	-0.000481685	8.30448e-05	2.37871e-05	0.000386699	3.27122e-05	-7.80795e-05	0.000243156	3.19151e-06	0.000131902	0.000191889	1.07594e-05
-0.06117	6.29805e-05	0.00014751	4.90975e-05	0.000537977	-0.00053389	0.000279312	0.00023742	0.000421281	0.000111982	-5.85155e-05	0.000256323	1.21513e-05	9.22109e-05	0.000210749	3.72537e-05
-0.01117	-1.82021e-05	0.000135218	0.000138561	0.000953254	-0.000490875	0.00067983	0.000387012	0.000375005	0.000280463	0.000127435	0.00024271	3.53251e-05	0.000101726	0.000191469	9.49849e-05
0.03883	0.000417172	0.000150866	0.00028969	0.00075344	-0.000546416	0.00118	0.000704743	0.000418239	0.000507702	-0.000140522	0.000260607	7.59627e-05	0.000236469	0.00020509	0.000176072
0.08883	0.000429219	0.000171252	0.000486981	0.00156	-0.000612066	0.00154	0.00123	0.000471243	0.00070522	0.000213328	0.000288833	0.000131135	-0.000119322	0.000221567	0.000253366
0.13883	0.000515199	0.000148411	0.00068944	0.00167	-0.000538488	0.00159	0.000803783	0.000419071	0.000801303	0.000448258	0.000260023	0.000189211	2.91034e-05	0.000213563	0.000301671
0.18883	0.00083209	0.000125374	0.000865921	0.00117	-0.000445709	0.00135	0.00038882	0.000351197	0.000784325	0.000282761	0.000228495	0.000239733	0.000424656	0.000185212	0.000313943
0.23883	0.00124	0.000145624	0.00101	0.00127	-0.00051877	0.000980146	0.00113	0.000394629	0.000704989	-0.0002127	0.000252665	0.00027833	0.000486928	0.000200498	0.000303653
0.28883	0.00124	0.000149081	0.00111	0.000652567	-0.000534911	0.000602302	0.000647203	0.000405398	0.000603144	3.50592e-05	0.000258316	0.000303518	0.000285324	0.000205752	0.00028206
0.33883	0.00128	0.000133529	0.00119	-0.000355614	-0.000500671	0.000280611	0.000299423	0.000374663	0.000504263	0.000794282	0.000249356	0.000317962	0.000329781	0.000198361	0.000257614
0.38883	0.0012	0.000136196	0.00125	0.000408098	-0.000498232	3.7213e-05	0.000194581	0.000388523	0.000418335	0.000422009	0.000243384	0.000323204	0.000266711	0.000198029	0.000233801
0.43883	0.00113	0.000126313	0.00129	0.000413272	-0.000464136	-0.000138229	-0.000107242	0.00036109	0.000346193	0.000298547	0.00023505	0.000322085	0.000384248	0.00018529	0.000211853
0.48883	0.00125	0.000134784	0.00131	-0.000384041	-0.000487638	-0.000252729	-0.000240854	0.000392945	0.000287625	0.000649446	0.000258067	0.000316	0.000542072	0.00020684	0.000192193
0.53883	0.00148	0.000131205	0.00133	-0.00023102	-0.000488075	-0.000323537	0.000570135	0.00037694	0.000239454	0.000144356	0.0002361	0.000306732	0.000257985	0.000191092	0.000174499
0.58883	0.0012	0.00013383	0.00134	0.000162123	-0.000490888	-0.000358974	-0.000147079	0.000382244	0.000200207	0.000256571	0.000251912	0.000295154	0.000413679	0.000200833	0.00015864
0.63883	0.00133	0.000130734	0.00135	-0.000805745	-0.000484774	-0.000370723	9.57631e-05	0.000367549	0.000167334	0.000515769	0.000238805	0.000282224	2.78356e-05	0.00019253	0.000144195
0.68883	0.00131	0.000133538	0.00135	-0.000302586	-0.000491361	-0.000364241	4.18421e-05	0.000378645	0.000139751	0.000289152	0.000237774	0.000268438	0.000148784	0.000194871	0.000131017
0.73883	0.00146	0.000150252	0.00135	-0.000431472	-0.000546878	-0.000346104	0.00044638	0.00041107	0.000115899	0.000123311	0.000261496	0.000254265	-8.67597e-05	0.000203175	0.000118807
0.78883	0.00131	0.000144538	0.00135	1.18043e-05	-0.000519501	-0.000319425	0.00024663	0.000402251	9.51522e-05	0.000211189	0.000249108	0.00023998	0.000155276	0.000203494	0.000107475
0.83883	0.00124	0.000133936	0.00135	-8.07649e-05	-0.000479674	-0.000287617	-0.000183105	0.000379905	7.66241e-05	0.000221167	0.000238304	0.000225789	0.000167089	0.000193405	9.68328e-05
0.88883	0.00155	0.000171597	0.00135	-0.000620025	-0.000628986	-0.000252376	0.000906103	0.000476407	5.9986e-05	0.000130095	0.000295069	0.000211846	-0.000290932	0.000236537	8.68354e-05
0.93883	0.00151	0.000158228	0.00134	-0.000156414	-0.000570535	-0.000215373	0.000443445	0.000449226	4.47404e-05	-0.000195246	0.00028055	0.000198223	0.000126502	0.00022391	7.73608e-05
0.98883	0.00143	0.000152916	0.00134	-0.000498533	-0.00054865	-0.000177524	0.000808028	0.000428552	3.07241e-05	0.00051193	0.000270648	0.000185008	-0.000222228	0.000214274	6.83919e-05
1.03883	0.00131	0.000138849	0.00134	-1.35338e-05	-0.000506901	-0.000139586	0.000148787	0.000389773	1.76504e-05	1.34556e-05	0.000243821	0.000172206	-8.72482e-06	0.000199073	5.98455e-05
1.08883	0.00142	0.000143646	0.00133	-0.000431204	-0.000525919	-0.000102062	4.38663e-05	0.000384654	5.44407e-06	0.000222742	0.000256229	0.000159873	0.000255714	0.000202947	5.17186e-05
1.13883	0.00134	0.000143909	0.00133	-0.000331924	-0.00051787	-6.52435e-05	-8.90507e-05	0.000400737	-6.06927e-06	0.000250061	0.000251789	0.000147981	4.12659e-05	0.000203542	4.39502e-05
1.18883	0.00126	0.000134382	0.00133	-0.000536201	-0.000499248	-2.94162e-05	5.70297e-05	0.000384439	-1.692e-05	0.000438696	0.000245258	0.000136567	-0.000468385	0.000197442	3.65442e-05
1.23883	0.00145	0.000143095	0.00132	-0.000121934	-0.000518294	5.36018e-06	0.000740964	0.000406445	-2.72224e-05	3.84559e-05	0.000242987	0.00012559	-0.000109598	0.000203444	2.94524e-05
1.28883	0.00124	0.000138906	0.00132	-0.000103944	-0.000518721	3.89121e-05	0.000140533	0.000393068	-3.69844e-05	0.000210831	0.000252448	0.000115076	-0.00029789	0.000201723	2.26821e-05
1.33883	0.00123	0.000130153	0.00132	0.000268105	-0.000491525	7.12919e-05	-0.000321201	0.000363509	-4.62875e-05	0.000135758	0.000240411	0.00010498	5.63937e-05	0.000194961	1.61929e-05
1.38883	0.0013	0.000139473	0.00132	-9.03123e-06	-0.000506132	0.000102386	0.000118857	0.000387617	-5.51287e-05	0.000219456	0.000249167	9.53234e-05	-0.000306438	0.000202	9.99328e-06
1.43883	0.00133	0.000146547	0.00131	0.00051141	-0.00054369	0.000132297	1.19449e-05	0.000408833	-6.35709e-05	-0.000192249	0.000260479	8.60585e-05	-0.000138947	0.000206304	4.04834e-06
1.48883	0.0013	0.000141099	0.00131	-0.000179793	-0.000520612	0.000160944	0.000426539	0.000400569	-7.16063e-05	0.0003968	0.000253072	7.72035e-05	-0.000322952	0.000200191	-1.63328e-06
1.53883	0.00131	0.000141301	0.00131	0.000688568	-0.000525523	0.000188448	0.000184677	0.000399637	-7.92865e-05	-0.000360212	0.000255681	6.87133e-05	-0.000174139	0.000202497	-7.08265e-06
1.58883	0.00129	0.000144633	0.0013	0.000672889	-0.000509136	0.000214748	-0.000110504	0.00039944	-8.66016e-05	-5.01731e-05	0.0002601	6.06034e-05	-8.85089e-05	0.000201543	-1.22913e-05
1.63883	0.00115	0.000139438	0.0013	0.000235016	-0.000525198	0.000239971	-0.000538867	0.000393144	-9.35961e-05	2.92089e-05	0.000239405	5.28311e-05	0.000219183	0.000202186	-1.72873e-05
1.68883	0.00122	0.000143817	0.0013	0.000286731	-0.000526502	0.000264063	-8.3771e-05	0.000396799	-0.000100259	0.000157584	0.000261111	4.54102e-05	0.000379106	0.000208201	-2.20627e-05
1.73883	0.00127	0.000126047	0.0013	0.000171757	-0.000472979	0.00028715	-0.0003582	0.000359099	-0.000106631	-3.5075e-05	0.000228155	3.83008e-05	0.000349892	0.000189908	-2.66429e-05
1.78883	0.00128	0.000131814	0.0013	0.000224895	-0.000496006	0.000309187	-0.000263538	0.000372874	-0.0001127	-1.89319e-07	0.00024646	3.15154e-05	0.000177362	0.000195344	-3.10206e-05
1.83883	0.00133	0.000142153	0.00129	-0.000113675	-0.00051819	0.000330292	-0.000243322	0.000402561	-0.000118502	-5.26209e-05	0.000256297	2.50171e-05	3.89235e-05	0.000201804	-3.52189e-05
1.88883	0.00136	0.00014743	0.00129	0.000410625	-0.000536403	0.000350424	0.000183666	0.000418057	-0.000124027	-0.000369657	0.000249998	1.88172e-05	-0.000173424	0.000209381	-3.9231e-05
1.93883	0.00141	0.00014182	0.00129	-0.00021662	-0.000521529	0.000369695	1.38166e-05	0.000397359	-0.000129308	3.52552e-05	0.000247798	1.28816e-05	-0.000204255	0.000204931	-4.30783e-05
1.98883	0.00137	0.000128138	0.00129	-0.000204086	-0.000471785	0.000388069	-0.000359459	0.000357049	-0.000134335	-0.000197663	0.00022882	7.22059e-06	-0.000167208	0.000181238	-4.67543e-05
2.03883	0.00128	0.000156782	0.00129	0.000388796	-0.000566764	0.000405648	-0.00034703	0.000424415	-0.000139137	-7.92132e-05	0.000267365	1.80281e-06	0.000143911	0.000218834	-5.02788e-05
2.08883	0.00111	0.000148302	0.00128	0.000287922	-0.000550198	0.000422401	-0.000624859	0.000433774	-0.000143706	0.000351622	0.000283525	-3.36228e-06	-0.000111808	0.000230189	-5.36458e-05
2.13883	0.00108	0.000147047	0.00128	0.000395928	-0.000531398	0.000438421	-0.000727934	0.000429888	-0.000148068	0.000466664	0.000270798	-8.30368e-06	3.06815e-06	0.000218412	-5.68733e-05
2.18883	0.00125	0.000145892	0.00128	0.000623904	-0.000521121	0.00045368	-0.000432304	0.000422328	-0.000152216	6.94955e-05	0.000257139	-1.30127e-05	9.77901e-05	0.000218389	-5.99559e-05
2.23883	0.00126	0.000128416	0.00128	0.000335488	-0.000465077	0.000468264	-0.000558653	0.000363844	-0.000156175	-6.48058e-05	0.000222653	-1.75159e-05	0.000126942	0.000184809	-6.29102e-05
2.28883	0.00144	0.000148792	0.00128	0.000396982	-0.000548493	0.000482147	2.46251e-05	0.000409581	-0.000159936	-0.000374745	0.000268861	-2.18054e-05	4.68135e-05	0.000211864	-6.57313e-05
2.33883	0.00129	0.000131733	0.00128	0.000550146	-0.000489218	0.000495409	-0.000148017	0.000375482	-0.000163523	7.41614e-06	0.000240824	-2.59058e-05	-0.000290363	0.000193899	-6.84343e-05
2.38883	0.00134	0.00014514	0.00128	0.00104	-0.000531377	0.000508025	0.000101105	0.0004182	-0.000166929	-0.000466273	0.000250807	-2.98095e-05	-0.00016854	0.000205671	-7.10146e-05
2.43883	0.00143	0.000149882	0.00127	0.000532193	-0.000540747	0.000520071	-0.000147698	0.000426147	-0.000170175	-0.000479643	0.000261128	-3.35394e-05	0.000152353	0.000213061	-7.34864e-05
2.48883	0.00136	0.000142092	0.00127	0.000988609	-0.000510628	0.000531522	0.000116494	0.000396283	-0.000173254	-0.000383651	0.000247567	-3.70885e-05	-0.000170612	0.000198328	-7.58453e-05
2.53883	0.00133	0.000129883	0.00127	0.000728123	-0.000475949	0.000542447	-9.72912e-05	0.000367551	-0.000176185	-0.000195401	0.000241209	-4.04777e-05	5.0671e-05	0.000189514	-7.81043e-05
2.58883	0.00138	0.000131112	0.00127	0.00104	-0.000476432	0.000552826	-0.00032006	0.000373887	-0.000178964	-0.000466607	0.000241761	-4.37008e-05	0.000154067	0.000193723	-8.02595e-05
2.63883	0.00119	0.000136364	0.00127	0.00107	-0.00049458	0.00056272	-0.000466778	0.000394688	-0.000181607	-0.000239071	0.000254046	-4.67769e-05	-6.34708e-05	0.000205159	-8.23227e-05
2.68883	0.00135	0.000145784	0.00127	0.000647263	-0.00053526	0.000572112	0.000218749	0.000418069	-0.000184109	-0.000135038	0.000256155	-4.97002e-05	-0.000355529	0.000208024	-8.42904e-05
2.73883	0.00128	0.000134538	0.00127	0.000907937	-0.000493853	0.000581058	4.814e-05	0.000379023	-0.000186487	1.86557e-05	0.000239081	-5.24884e-05	-0.000143555	0.000195189	-8.61736e-05
2.78883	0.00113	0.000132482	0.00127	0.000215978	-0.000483986	0.000589541	-0.000527638	0.000373927	-0.000188736	0.000311164	0.000230972	-5.51362e-05	-0.000238973	0.000195935	-8.79688e-05
2.83883	0.00116	0.000139299	0.00127	0.000328978	-0.000508324	0.000597614	-7.3663e-05	0.000403705	-0.000190869	0.00032198	0.000247251	-5.76598e-05	-0.000212276	0.000202666	-8.96862e-05
2.88883	0.00115	0.000117668	0.00126	0.000524942	-0.000430874	0.000605261	-0.000282655	0.000330984	-0.000192884	0.00016139	0.000212951	-6.00544e-05	-7.48451e-05	0.000170166	-9.13228e-05
2.93883	0.00133	0.00012801	0.00126	0.000688715	-0.000450152	0.000612531	0.000112004	0.000352979	-0.000194794	-8.69461e-05	0.000218632	-6.23348e-05	-8.96763e-05	0.000177058	-9.28878e-05
2.98883	0.00115	0.000114209	0.00126	0.000749904	-0.000416609	0.000619408	-0.000452891	0.000325025	-0.000196594	8.24136e-05	0.000199343	-6.44967e-05	-4.07484e-05	0.000165585	-9.43783e-05
3.03883	0.00119	0.000111698	0.00126	0.000195257	-0.00040214	0.000625939	-0.000536967	0.000314694	-0.000198298	0.000135547	0.000202606	-6.65536e-05	-0.000128671	0.00016528	-9.5803e-05
3.20113	0.00135	0.000146914	0.00126	-8.33967e-05	-0.00052681	0.000644792	-0.000723723	0.000416535	-0.000203176	-0.000111331	0.00025552	-7.25228e-05	0.000168196	0.000215772	-9.99828e-05
3.58693	0.00118	0.000130148	0.00126	0.000693374	-0.000484464	0.000677507	-9.50821e-06	0.000381437	-0.000211412	0.000293854	0.000239907	-8.30725e-05	-0.000254964	0.00019645	-0.000107624
4.01993	0.00125	0.000135904	0.00125	0.00074566	-0.000496994	0.00069862	-0.000298007	0.000382002	-0.000216357	6.06957e-05	0.000240668	-9.02471e-05	0.000258677	0.000203447	-0.000113237
4.50563	0.00121	0.000134244	0.00125	0.000594611	-0.000492698	0.000708115	-0.000349711	0.000391897	-0.000218099	0.000181983	0.000252445	-9.4033e-05	-0.000262762	0.000201797	-0.000116723
5.05073	0.00138	0.000158125	0.00125	0.000903738	-0.000561961	0.000708875	0.000617577	0.000431391	-0.000217328	-0.000180562	0.000269753	-9.55141e-05	-0.000231602	0.000220071	-0.000118925
5.66223	0.00117	0.000136704	0.00125	0.000856971	-0.000493111	0.000699571	-0.000599485	0.000389408	-0.00021382	-8.65092e-06	0.000255217	-9.4334e-05	-0.000151201	0.000200991	-0.000119492
6.34843	0.00149	0.000155656	0.00125	0.000603598	-0.000564216	0.000682263	7.37783e-05	0.000441474	-0.000208197	-0.000449681	0.000267802	-9.12098e-05	2.2381e-05	0.000219445	-0.000118852
7.11833	0.00132	0.000136071	0.00125	0.000888992	-0.00050037	0.000657762	0.000280326	0.000388306	-0.000200766	-0.000135768	0.000246628	-8.65248e-05	-0.000105041	0.000198214	-0.000117206
7.98213	0.00151	0.000153363	0.00125	0.000439485	-0.000555017	0.000626574	-0.000458754	0.000427435	-0.000191787	-0.000496693	0.000267344	-8.06234e-05	0.000254481	0.000211166	-0.000114705
8.95133	0.00124	0.000139121	0.00125	0.00047374	-0.000494658	0.000589337	-0.000209439	0.000394043	-0.000181569	0.00018039	0.00024498	-7.39068e-05	3.00411e-05	0.000202755	-0.00011153
10.0388	0.00115	0.000138282	0.00126	0.000213302	-0.00049817	0.000546258	-0.000323625	0.000384612	-0.000170311	0.000237375	0.000245765	-6.66672e-05	-0.000488794	0.000201143	-0.00010779
11.2588	0.00118	0.000137813	0.00126	0.00122	-0.000504632	0.00049716	5.16368e-05	0.000381369	-0.000158194	-4.70189e-05	0.000246597	-5.91931e-05	-0.000163825	0.000195648	-0.000103534
12.6278	0.00133	0.00014938	0.00126	0.001	-0.00054018	0.000441663	0.00027593	0.00041506	-0.000145304	-0.000245986	0.000259086	-5.16728e-05	-0.000102986	0.000211175	-9.87765e-05
14.1638	0.0012	0.000152323	0.00127	0.000482177	-0.000547866	0.000379134	1.54419e-05	0.000424198	-0.000131777	0.000320746	0.000266648	-4.4373e-05	-0.00034822	0.000211892	-9.35059e-05
15.8878	0.00127	0.000149188	0.00128	0.000205142	-0.000540003	0.000308769	-0.000169458	0.000426809	-0.00011772	3.3458e-05	0.000257479	-3.75421e-05	-0.000242014	0.000215914	-8.76888e-05
17.8218	0.00134	0.00013508	0.00128	0.00038099	-0.000503606	0.000229687	-5.38815e-05	0.000367324	-0.000103288	1.92613e-05	0.000249443	-3.14897e-05	0.000215938	0.000193601	-8.12885e-05
19.9918	0.00137	0.000145768	0.00129	0.000442833	-0.000521414	0.000140842	7.69243e-05	0.000402106	-8.86474e-05	-0.00033319	0.000254804	-2.65634e-05	0.00010451	0.000198649	-7.42574e-05
22.4258	0.00134	0.000153822	0.00131	0.000306667	-0.000562114	4.11249e-05	-0.000275305	0.000428825	-7.40394e-05	-0.000375378	0.000281738	-2.32071e-05	0.000531904	0.000221252	-6.65511e-05
25.1578	0.00135	0.000143185	0.00132	-0.000331388	-0.000518945	-7.07839e-05	-0.000237767	0.000399345	-5.96999e-05	1.51756e-05	0.000254933	-2.18871e-05	-0.000153766	0.000202563	-5.81112e-05
28.2228	0.00121	0.00013661	0.00134	-0.000195406	-0.000502092	-0.00019619	-0.000175149	0.000402937	-4.59405e-05	8.48394e-05	0.000245943	-2.31585e-05	-0.000245434	0.000201536	-4.88878e-05
31.6618	0.00138	0.000139477	0.00136	-0.000473963	-0.000505031	-0.000336566	0.000241073	0.000394508	-3.30901e-05	-1.43083e-05	0.00024984	-2.76205e-05	-0.000354284	0.000202803	-3.88226e-05
35.5198	0.00137	0.000132552	0.00139	-0.000912546	-0.000493047	-0.000493443	-5.04552e-05	0.000373749	-2.15134e-05	0.00021312	0.000244522	-3.59228e-05	-0.000179351	0.000205254	-2.78569e-05
39.8498	0.00139	0.000143215	0.00142	-0.000504657	-0.000521818	-0.000668524	-8.71766e-05	0.0004084	-1.15913e-05	-0.00029362	0.000251892	-4.87592e-05	0.00020098	0.000205018	-1.59231e-05
44.7068	0.00146	0.000139944	0.00146	-0.00133	-0.000514535	-0.000863415	-0.000127405	0.000382507	-3.69249e-06	0.000153463	0.000245914	-6.67945e-05	-0.000195246	0.000200012	-2.95863e-06
50.1578	0.00134	0.000145827	0.0015	-0.00123	-0.000542847	-0.00108	-0.000499926	0.000404533	1.82896e-06	-5.40116e-05	0.000258002	-9.07087e-05	-5.4406e-05	0.000211178	1.11151e-05
56.2728	0.00182	0.000168512	0.00155	-0.000901343	-0.000596569	-0.00132	0.000811685	0.000455834	4.65723e-06	-0.000646526	0.000274121	-0.000121109	-6.44165e-05	0.00022626	2.63684e-05
63.1348	0.00151	0.000130777	0.00161	-0.00156	-0.000486678	-0.00158	-0.000484612	0.000375439	4.54779e-06	-6.44269e-05	0.000238984	-0.000158535	0.000291009	0.000199466	4.28868e-05
70.8338	0.00183	0.000165122	0.00167	-0.00218	-0.000593066	-0.00188	0.000404289	0.000449967	1.33072e-06	-0.000197143	0.000288568	-0.00020341	0.000433629	0.00022905	6.07505e-05
79.4718	0.00176	0.000157302	0.00174	-0.00221	-0.000561138	-0.0022	0.000138619	0.000440049	-5.06391e-06	-0.000214412	0.000272966	-0.000256022	-0.000391612	0.000222636	8.00431e-05
89.1638	0.00176	0.000147793	0.00182	-0.00233	-0.000529856	-0.00254	-0.000259767	0.000414624	-1.46122e-05	-0.000355634	0.000259992	-0.000316518	0.000239326	0.000215884	0.000100845
100.039	0.00194	0.000151166	0.00191	-0.00285	-0.000559995	-0.00292	0.000141084	0.000419023	-2.71944e-05	-0.000302664	0.000260189	-0.000384895	9.06301e-05	0.00021308	0.000123231

## Sheet: Suppl. Fig. 5d,e
Rank	S	C(U)	C(V)
1	0.0425388	0.925053	0.981433
2	0.00769545	0.949032	0.686438
3	0.00358897	0.793635	0.310164
4	0.00235911	0.920201	0.241308
5	0.00210458	0.922198	0.235362
6	0.00107987	0.922729	0.476045
7	0.000959412	0.922496	0.732165
8	0.000735918	0.874533	0.317921
9	0.000521953	0.771095	0.294763
10	0.000507792	0.875059	0.294817
11	0.000418354	0.782233	0.276153
12	0.000396732	0.782924	0.0965423
13	0.000379669	0.698865	0.341174
14	0.000351555	0.72615	0.294684
15	0.000345815	0.678843	0.116329
16	0.000339866	0.788928	0.197989
17	0.000333871	0.726594	0.202555
18	0.000325947	0.591639	0.0900769
19	0.000317221	0.717073	0.195022
20	0.000302309	0.674987	0.196682
