# Supplementary material for: Ultrafast structural dynamics of carbon–carbon single-bond rotation in transient radical species at non-equilibrium
Source: Nat Commun. 2025 Feb 25;16:1969. doi: 10.1038/s41467-025-57279-7 (PMC11861307; doi:10.1038/s41467-025-57279-7)
Supplement: Supplementary file 6 — Source data [file 41467_2025_57279_MOESM6_ESM.zip › Ihee_source_data_SI/Suppl_Fig_8-10.xlsx]

## Sheet: Suppl. Fig. 8
q	q*DADS1	q*std	q*(b)	q*(c)	q*[(b)+(c)]	q*(d)	q*(e)
1.7504	-4699.73	369.026	-1632.42	-1251.39	-2391.02	-1658.44	-1147.85
1.7604	-4570.79	366.006	-1660.43	-1301.32	-2358.64	-1647.25	-1043.5
1.7703	-4378.98	362.017	-1687.23	-1345.46	-2326.17	-1634.95	-939.686
1.7802	-4187.14	359.199	-1712.78	-1384.19	-2293.11	-1621.33	-835.613
1.7902	-4195.59	358.072	-1737.05	-1417.64	-2258.98	-1606.1	-730.502
1.8001	-4116.76	356.341	-1759.31	-1444.99	-2224.37	-1589.46	-626.719
1.81	-4092.82	353.659	-1779.6	-1466.48	-2188.87	-1571.17	-523.454
1.82	-4002.05	346.636	-1797.93	-1482.15	-2152.06	-1550.94	-419.89
1.8299	-3941.73	344.134	-1813.82	-1491.67	-2114.64	-1529.09	-318.274
1.8398	-3844.56	341.391	-1827.35	-1495.27	-2076.22	-1505.35	-217.696
1.8498	-3823.15	340.018	-1838.57	-1493.02	-2036.37	-1479.35	-117.239
1.8597	-3830.4	339.319	-1847.23	-1485.16	-1995.85	-1451.53	-18.9447
1.8696	-3748.45	343.04	-1853.45	-1471.97	-1954.23	-1421.56	78.2111
1.8796	-3434.56	344.168	-1857.27	-1453.59	-1911.03	-1389.01	175.251
1.8895	-3297.59	338.266	-1858.66	-1430.79	-1867.06	-1354.45	270.328
1.8994	-3059.12	334.468	-1857.73	-1403.87	-1821.84	-1317.49	364.538
1.9094	-2904.55	334.816	-1854.48	-1373.01	-1774.82	-1277.63	458.961
1.9193	-2612.61	334.86	-1849.07	-1339.33	-1726.88	-1235.61	551.855
1.9293	-2580.03	333.477	-1841.45	-1302.69	-1676.98	-1190.52	645.241
1.9392	-2430.22	333.012	-1831.85	-1264.33	-1626.05	-1143.23	737.379
1.9491	-2272.72	331.021	-1820.25	-1224.37	-1573.54	-1093.28	829.306
1.9591	-2217.94	329.15	-1806.56	-1182.84	-1518.84	-1040.13	922.016
1.969	-2089.02	329.615	-1791.1	-1140.93	-1463.01	-984.852	1013.68
1.9789	-1875.54	329.577	-1773.75	-1098.53	-1405.5	-926.988	1105.19
1.9889	-1595.67	327.989	-1754.3	-1055.45	-1345.68	-865.983	1197.4
1.9988	-1330.21	328.183	-1733.12	-1012.67	-1284.78	-803.153	1288.33
2.0087	-1112.43	331.209	-1710	-969.828	-1222.23	-738.019	1378.7
2.0187	-916.927	334.586	-1684.6	-926.443	-1157.43	-670.035	1469.19
2.0286	-797.552	337.264	-1657.35	-883.266	-1091.76	-600.721	1557.67
2.0385	-704.598	336.347	-1627.92	-839.672	-1024.66	-529.589	1644.74
2.0485	-680.456	332.443	-1595.86	-794.956	-955.525	-456.088	1730.88
2.0584	-627.341	330.976	-1561.69	-749.704	-885.861	-381.896	1813.95
2.0684	-528.047	331.123	-1524.59	-702.657	-814.381	-305.73	1895.24
2.0783	-436.333	328.71	-1485.18	-654.396	-742.638	-229.33	1972.7
2.0882	-294.744	331.262	-1442.98	-604.104	-670.048	-152.155	2046.76
2.0982	-74.9345	331.812	-1397.39	-550.898	-595.987	-73.6282	2117.72
2.1081	138.454	335.932	-1349.23	-495.54	-522.052	4.47439	2183.81
2.118	294.924	333.88	-1297.95	-437.263	-447.611	82.7417	2245.45
2.128	478.271	334.176	-1242.93	-375.25	-371.999	161.782	2302.93
2.1379	591.695	331.364	-1185.23	-310.638	-296.808	239.846	2354.87
2.1478	744.27	331.097	-1124.3	-242.811	-221.349	317.574	2401.73
2.1578	901.635	330.51	-1059.49	-171.119	-144.907	395.605	2443.82
2.1677	1213.49	335.605	-992.155	-97.1802	-69.0457	472.259	2480.26
2.1776	1476.05	338.154	-921.748	-20.5723	6.97563	548.215	2511.53
2.1876	1602.32	335.417	-847.634	59.1373	83.9171	624.137	2537.98
2.1975	1615.84	334.122	-771.453	139.889	160.239	698.427	2559.22
2.2074	1681.2	334.591	-692.666	221.929	236.715	771.783	2575.73
2.2174	1605.15	333.056	-610.658	305.492	314.128	844.873	2587.84
2.2273	1667.4	334.421	-527.316	388.246	390.94	916.18	2595.59
2.2373	1871.61	331.524	-441.225	471.164	468.708	987.097	2599.41
2.2472	2005.5	328.784	-354.391	551.88	545.873	1056.16	2599.52
2.2571	2126.53	324.761	-266.257	630.532	623.201	1124.03	2596.28
2.2671	2211.41	326.919	-176.216	707.199	701.452	1191.33	2589.89
2.277	2246.41	332.597	-86.3694	779.707	779.02	1256.65	2580.75
2.2869	2242.32	336.679	3.88545	848.264	856.633	1320.62	2569.03
2.2969	2316.77	340.381	95.1812	912.988	935.001	1383.79	2554.8
2.3068	2165.01	342.192	185.426	972.16	1012.47	1444.83	2538.5
2.3167	2205.88	333.761	275.293	1026.12	1089.71	1504.3	2520.12
2.3267	2372.21	327.93	365.464	1075.12	1167.37	1562.67	2499.51
2.3366	2631.41	327.847	453.949	1118.03	1243.77	1618.71	2477.11
2.3465	2890.81	330.769	541.501	1155.37	1319.54	1672.9	2452.72
2.3565	3030.24	333.189	628.865	1187.5	1395.27	1725.66	2425.99
2.3664	2996.05	334.144	714.209	1213.96	1469.29	1775.85	2397.36
2.3764	3043.02	332.941	799.202	1235.55	1542.92	1824.37	2366.12
2.3863	3039.53	329.908	882.12	1252.16	1614.53	1870.17	2332.74
2.3962	3123.06	328.787	963.825	1264.44	1684.69	1913.65	2296.76
2.4062	3242.36	327.18	1045.15	1272.88	1753.96	1955.14	2257.58
2.4161	3256.56	325.739	1124.53	1277.79	1820.79	1993.73	2215.82
2.426	3341.11	327.94	1202.84	1279.73	1885.78	2029.78	2170.94
2.436	3357.03	330.973	1280.93	1279.17	1949.43	2063.57	2122.27
2.4459	3570.57	330.625	1357.32	1276.56	2010.37	2094.38	2070.66
2.4558	3723.6	332.818	1432.86	1272.32	2069.18	2122.52	2015.56
2.4658	3886.67	332.554	1508.36	1266.75	2126.36	2148.21	1956.3
2.4757	3849.06	330.985	1582.37	1260.26	2180.72	2170.93	1894.06
2.4856	3870.92	332.581	1655.66	1253.03	2232.8	2190.94	1828.27
2.4956	3931.43	329.171	1728.98	1245.14	2283.09	2208.4	1758.32
2.5055	3952.17	324.765	1800.81	1236.81	2330.56	2222.96	1685.71
2.5154	3994.8	325.418	1871.84	1227.98	2375.73	2234.81	1609.94
2.5254	3959.87	327.655	1942.68	1218.46	2419	2244.05	1530.39
2.5353	3849.25	324.686	2011.76	1208.3	2459.51	2250.5	1448.91
2.5453	3837.05	322.245	2080.31	1197.07	2498.07	2254.27	1364.13
2.5552	3856.59	319.852	2146.76	1184.74	2533.89	2255.31	1278.05
2.5651	3800.28	319.816	2211.56	1170.9	2567.33	2253.64	1190.14
2.5751	3768.78	321.954	2275.07	1155.04	2598.64	2249.19	1099.83
2.585	3818.64	317.419	2335.74	1137.13	2627.15	2242.03	1009.24
2.5949	3723.42	319.517	2393.89	1116.69	2653.09	2232.1	917.812
2.6049	3720.86	318.176	2449.77	1093.13	2676.59	2219.19	824.92
2.6148	4022.79	318.732	2501.91	1066.62	2697.07	2203.53	732.717
2.6247	4112.61	320.208	2550.58	1036.69	2714.64	2184.93	640.543
2.6347	4123.02	327.412	2595.89	1002.75	2729.29	2163.1	547.709
2.6446	4025.09	326.874	2636.62	965.352	2740.56	2138.41	456.276
2.6545	4019.23	318.125	2672.98	924.081	2748.45	2110.58	365.482
2.6645	4090.77	315.851	2705	878.454	2752.82	2079.21	274.552
2.6744	4196.33	317.501	2731.81	829.448	2753.39	2044.86	185.397
2.6843	4067.37	320.289	2753.59	776.762	2750.08	2007.18	97.1615
2.6943	4008.74	320.587	2770.33	720.017	2742.61	1965.68	8.99023
2.7042	3949.76	315.895	2781.59	660.62	2731	1921.14	-77.3607
2.7142	3973.87	314.696	2787.53	597.704	2714.88	1872.63	-163.67
2.7241	4110.38	312.486	2788.03	532.906	2694.48	1821.11	-248.266
2.734	4188.7	315.171	2783.21	466.022	2669.57	1766.12	-332.086
2.744	4360.56	313.761	2773	396.788	2639.8	1707.06	-416.043
2.7539	4481.19	311.866	2757.73	327.043	2605.74	1645.15	-498.54
2.7638	4419.38	314.564	2737.47	256.552	2567.14	1579.89	-580.497
2.7738	4381.67	314.789	2712.11	185.037	2523.61	1510.63	-662.803
2.7837	4303.44	311.347	2682.36	114.346	2476.11	1438.87	-743.864
2.7936	4180.98	309.175	2648.22	44.1442	2424.36	1364.03	-824.541
2.8036	3987.43	306.964	2609.5	-25.9266	2367.93	1285.44	-905.652
2.8135	3764.51	310.211	2567.23	-94.1776	2308.14	1204.83	-985.558
2.8234	3634.29	309.634	2521.28	-161.086	2244.67	1121.58	-1065.03
2.8334	3444.52	311.243	2471.36	-227.134	2177.05	1034.97	-1144.78
2.8433	3320.39	308.051	2418.7	-290.896	2106.89	946.907	-1223.12
2.8533	3187.34	304.616	2362.46	-353.611	2033.06	855.798	-1301.5
2.8632	3138.92	303.2	2303.95	-414.04	1957.29	763.646	-1378.18
2.8731	2987.95	300.853	2242.79	-472.884	1879.14	669.728	-1453.77
2.8831	2839.68	302.197	2178.47	-530.83	1798.05	573.249	-1528.82
2.893	2717.35	304.089	2112.4	-586.873	1715.9	476.311	-1601.61
2.9029	2805.81	302.418	2044.05	-641.784	1632.15	378.125	-1672.67
2.9129	2807.21	299.197	1972.76	-696.305	1546.14	277.842	-1742.45
2.9228	2643.32	294.89	1900.01	-749.563	1459.8	177.62	-1809.33
2.9327	2391.97	293.269	1825.12	-802.317	1372.47	76.6035	-1873.8
2.9427	2295.57	292.57	1747.33	-855.297	1283.4	-26.1016	-1936.24
2.9526	2105.73	292.516	1668.18	-907.624	1194.51	-128.313	-1995.22
2.9625	1913.07	293.47	1586.9	-959.977	1105.02	-230.935	-2051.18
2.9725	1772.89	289.359	1502.63	-1013	1014.11	-334.894	-2104.49
2.9824	1812.84	286.11	1417.05	-1065.7	923.642	-437.996	-2153.95
2.9923	1705.17	281.249	1329.31	-1118.62	832.768	-541.173	-2200.01
3.0023	1535.07	278.5	1238.52	-1172.27	740.587	-645.356	-2243
3.0122	1272.45	275.624	1146.5	-1225.48	648.958	-748.349	-2282.03
3.0222	1036.29	275.658	1051.44	-1279.2	556.038	-852.117	-2317.87
3.0321	915.47	275.402	955.316	-1332.16	463.691	-954.461	-2349.82
3.042	816.175	273.744	857.269	-1384.66	370.997	-1056.29	-2378.29
3.052	656.519	273.754	756.402	-1436.94	277.026	-1158.49	-2403.58
3.0619	489.95	272.172	654.878	-1487.66	183.68	-1258.87	-2425.28
3.0718	349.069	271.581	551.868	-1537.01	90.0571	-1358.29	-2443.75
3.0818	357.09	273.673	446.513	-1585.1	-4.73998	-1457.58	-2459.25
3.0917	291.652	275.079	341.145	-1630.63	-98.7436	-1554.56	-2471.6
3.1016	209.331	277.103	234.964	-1673.71	-192.809	-1650.04	-2481.09
3.1116	70.2966	277.626	127.156	-1714.41	-287.771	-1744.77	-2487.91
3.1215	-68.0282	276.841	20.1632	-1751.56	-381.596	-1836.63	-2492.05
3.1314	-215.768	276.387	-86.7965	-1785.3	-475.076	-1926.38	-2493.72
3.1414	-358.621	275.624	-194.495	-1815.63	-568.971	-2014.67	-2493.02
3.1513	-604.522	274.505	-300.47	-1841.72	-661.208	-2099.51	-2490.05
3.1612	-840.566	277.89	-405.498	-1863.68	-752.521	-2181.58	-2484.92
3.1712	-984.977	278.535	-510.321	-1881.55	-843.592	-2261.45	-2477.61
3.1811	-1086.69	280.485	-612.555	-1894.84	-932.371	-2337.31	-2468.34
3.1911	-1108.28	279.903	-713.985	-1903.79	-1020.41	-2410.51	-2456.96
3.201	-1240.59	279.766	-812.327	-1908.21	-1105.72	-2479.38	-2443.72
3.2109	-1380.01	277.726	-908.37	-1908.23	-1188.96	-2544.51	-2428.55
3.2209	-1579.12	277.793	-1002.84	-1903.87	-1270.71	-2606.34	-2411.25
3.2308	-1843.22	278.601	-1093.65	-1895.33	-1349.13	-2663.51	-2392.18
3.2407	-1928.08	277.78	-1181.6	-1882.72	-1424.86	-2716.52	-2371.14
3.2507	-1782.27	274.805	-1267.41	-1866.02	-1498.44	-2765.76	-2347.86
3.2606	-1693.26	274.709	-1349.24	-1845.74	-1568.24	-2810.17	-2322.8
3.2705	-1888.37	274.026	-1427.89	-1821.93	-1634.88	-2850.21	-2295.69
3.2805	-2176.35	275.638	-1504.05	-1794.49	-1698.88	-2886.17	-2266.19
3.2904	-2187.69	276.205	-1576.13	-1764.17	-1758.87	-2917.32	-2234.88
3.3003	-2147.87	272.701	-1644.92	-1730.9	-1815.44	-2944.05	-2201.43
3.3103	-2242.42	273.696	-1711.03	-1694.5	-1869.07	-2966.58	-2165.48
3.3202	-2374.58	262.601	-1773.16	-1655.84	-1918.66	-2984.48	-2127.72
3.3302	-2497.78	265.428	-1832.57	-1614.32	-1965.23	-2998.16	-2087.39
3.3401	-2597.63	264.512	-1888.1	-1570.9	-2007.85	-3007.41	-2045.32
3.35	-2633.99	247.903	-1940.39	-1525.29	-2047.03	-3012.44	-2001.12
3.36	-2703.66	248.093	-1989.93	-1477.09	-2083.15	-3013.3	-1954.37
3.3699	-2802.27	251.395	-2035.77	-1427.36	-2115.55	-3010.03	-1906.02
3.3798	-3015.62	257.537	-2078.42	-1375.69	-2144.64	-3002.75	-1855.68
3.3898	-2755.06	227.054	-2118.29	-1321.58	-2170.73	-2991.37	-1802.88
3.3997	-2714.33	229.404	-2154.59	-1266.15	-2193.34	-2976.19	-1748.72
3.4096	-2581.89	222.775	-2187.73	-1208.92	-2212.79	-2957.17	-1692.78
3.4196	-2520.85	220.441	-2217.98	-1149.31	-2229.27	-2934.12	-1634.54
3.4295	-2608.74	222.903	-2244.73	-1088.56	-2242.5	-2907.53	-1575.25
3.4394	-2909.96	226.595	-2268.26	-1026.1	-2252.67	-2877.25	-1514.43
3.4494	-2701.97	188.425	-2288.75	-961.34	-2259.85	-2842.93	-1451.52
3.4593	-2574.91	179.39	-2305.74	-895.628	-2263.92	-2805.31	-1387.87
3.4692	-2595.92	175.73	-2319.43	-828.398	-2264.95	-2764.07	-1322.95
3.4792	-2717.45	174.824	-2329.87	-759.034	-2262.91	-2718.78	-1256.17
3.4891	-2859.74	177.931	-2336.8	-689.027	-2257.82	-2670.37	-1188.96
3.4991	-2836.1	194.912	-2340.35	-617.083	-2249.56	-2617.87	-1120.03
3.509	-2317.88	209.857	-2340.42	-544.778	-2238.28	-2562.36	-1050.85
3.5189	-2190.39	186.272	-2337.04	-471.547	-2223.89	-2503.38	-980.799
3.5289	-2241.37	186.968	-2330.12	-396.803	-2206.19	-2440.29	-909.24
3.5388	-2315.35	175.978	-2319.8	-322.217	-2185.52	-2374.42	-837.672
3.5487	-2285.68	171.892	-2306.04	-247.228	-2161.71	-2305.2	-765.452
3.5587	-2246.14	168.684	-2288.68	-171.266	-2134.49	-2231.95	-691.909
3.5686	-2101.75	194.588	-2268.11	-96.0443	-2104.41	-2156.2	-618.582
3.5785	-1820.46	186.738	-2244.21	-20.9957	-2071.25	-2077.34	-544.804
3.5885	-1727.97	190.244	-2216.77	54.4434	-2034.67	-1994.62	-469.893
3.5984	-1861.63	172.024	-2186.41	128.58	-1995.46	-1909.81	-395.416
3.6083	-2013.32	172.869	-2152.96	201.999	-1953.34	-1822.23	-320.698
3.6183	-1883.43	162.598	-2116.13	275.267	-1907.93	-1731.11	-245.056
3.6282	-1841.01	158.603	-2076.75	346.767	-1860.23	-1638.41	-170.079
3.6381	-1760.07	161.056	-2034.6	417.105	-1809.92	-1543.4	-95.0906
3.6481	-1817.28	156.857	-1989.32	486.852	-1756.57	-1445.27	-19.4184
3.658	-1886.91	146.21	-1941.92	554.511	-1701.37	-1346.18	55.3383
3.668	-1785.7	158.428	-1891.59	621.356	-1643.36	-1244.3	130.6
3.6779	-1663.39	163.894	-1839.45	685.978	-1583.83	-1141.88	204.77
3.6878	-1510.53	152.431	-1785.12	748.991	-1522.37	-1038.11	278.512
3.6978	-1478.08	143.248	-1728.15	810.953	-1458.48	-932.118	352.468
3.7077	-1418.45	130.716	-1669.79	870.583	-1393.57	-826.24	425.067
3.7176	-1480.97	145.575	-1609.59	928.471	-1327.17	-719.618	496.958
3.7276	-1509.7	154.887	-1547.04	985.141	-1258.73	-611.366	568.764
3.7375	-1357.16	160.344	-1483.48	1039.43	-1189.74	-503.847	638.961
3.7474	-1133.89	165.93	-1418.42	1091.87	-1119.67	-396.171	708.185
3.7574	-1146.81	162.993	-1351.26	1142.92	-1047.91	-287.436	777.037
3.7673	-1165.28	142.085	-1283.45	1191.52	-976.012	-179.997	844.062
3.7772	-955.172	119.249	-1214.43	1238.14	-903.38	-72.9392	909.881
3.7872	-767.381	120.612	-1143.59	1283.15	-829.373	34.6446	975.072
3.7971	-631.154	125.964	-1072.43	1325.59	-755.574	140.442	1038.27
3.8071	-484.84	132.585	-999.645	1366.21	-680.589	246.432	1100.69
3.817	-435.62	153.705	-926.786	1404.13	-606.013	350.348	1161.03
3.8269	-515.476	156.425	-853.246	1439.67	-531.192	453.112	1219.87
3.8369	-445.274	147.801	-778.394	1473.03	-455.462	555.604	1277.75
3.8468	-395.614	141.645	-703.855	1503.45	-380.436	655.639	1333.47
3.8567	-601.904	119.307	-629.014	1531.16	-305.455	754.12	1387.58
3.8667	-569.47	120.904	-553.253	1556.29	-229.87	851.889	1440.56
3.8766	-134.316	141.646	-478.234	1578.24	-155.303	946.865	1491.33
3.8865	143.842	154.547	-403.353	1597.16	-81.115	1039.91	1540.4
3.8965	194.446	143.515	-328.013	1613.12	-6.68791	1131.82	1588.21
3.9064	142.859	131.059	-253.885	1625.72	66.358	1220.64	1633.77
3.9163	160.681	136.357	-180.375	1635.07	138.633	1307.17	1677.55
3.9263	247.411	134.539	-106.918	1641.16	210.708	1392.14	1719.93
3.9362	277.53	119.723	-35.1468	1643.86	280.995	1473.74	1760.03
3.9461	305.171	112.41	35.5177	1643.21	350.066	1552.73	1798.27
3.9561	522.464	122.116	105.614	1639.19	418.445	1629.76	1834.97
3.966	753.276	140.334	173.591	1631.89	484.611	1703.19	1869.35
3.976	924.545	150.613	240.679	1621.22	549.745	1774.4	1902.1
3.9859	989.865	131.683	305.405	1607.47	612.4	1841.88	1932.51
3.9958	1129.33	121.014	368.331	1590.61	673.094	1906.28	1960.9
4.0058	1352.1	124.866	429.959	1570.54	732.278	1968.13	1987.5
4.0157	1498.46	128.553	488.965	1547.77	788.649	2026.12	2011.73
4.0256	1368.4	146.692	545.899	1522.24	842.702	2080.83	2033.85
4.0356	1220.73	137.845	601.244	1493.77	894.854	2132.72	2054.03
4.0455	1272.54	120.873	653.846	1463.06	943.984	2180.71	2071.85
4.0554	1478.87	125.569	704.238	1429.99	990.565	2225.3	2087.49
4.0654	1438.75	116.604	752.88	1394.31	1034.98	2266.88	2101.07
4.0753	1453.43	108.878	798.792	1356.88	1076.32	2304.6	2112.3
4.0852	1535.82	104.602	842.48	1317.46	1115.03	2338.89	2121.34
4.0952	1678.08	112.014	884.367	1275.75	1151.46	2370.05	2128.23
4.1051	1725.63	142.887	923.64	1232.69	1184.89	2397.48	2132.85
4.115	1667.13	144.817	960.76	1187.98	1215.75	2421.52	2135.28
4.125	1803.44	135.398	996.102	1141.23	1244.33	2442.39	2135.52
4.1349	2034.49	135.208	1029	1093.46	1270.11	2459.7	2133.6
4.1449	2227.01	146.003	1060.14	1043.77	1293.68	2473.83	2129.49
4.1548	2043.58	136.284	1088.95	993.23	1314.61	2484.55	2123.29
4.1647	1714.84	125.425	1115.78	941.401	1333.2	2492.04	2115.01
4.1747	1682.02	116.81	1140.89	887.798	1349.67	2496.36	2104.56
4.1846	1769.84	113.924	1163.8	833.547	1363.74	2497.49	2092.17
4.1945	1888.25	112.533	1184.78	778.171	1375.62	2495.5	2077.78
4.2045	1826.18	121.178	1204.03	721.149	1385.44	2490.38	2061.24
4.2144	1647.55	117.647	1221.15	663.685	1393.03	2482.27	2042.91
4.2243	1622.94	116.408	1236.34	605.281	1398.53	2471.16	2022.67
4.2343	1886.62	111.585	1249.71	545.41	1401.96	2456.94	2000.3
4.2442	1912.41	116.421	1260.97	485.358	1403.25	2439.93	1976.28
4.2541	1878.81	125.281	1270.25	424.63	1402.45	2420.05	1950.43
4.2641	1898.51	155.832	1277.59	362.715	1399.5	2397.08	1922.46
4.274	2017.69	159.868	1282.81	300.978	1394.44	2371.54	1892.97
4.284	1915.28	160.494	1286	238.311	1387.14	2342.96	1861.39
4.2939	1786.53	159.574	1287.07	176.117	1377.71	2311.96	1828.36
4.3038	1680	158.449	1286.05	113.931	1366.09	2278.33	1793.6
4.3138	1700.95	121.677	1282.91	51.2966	1352.08	2241.75	1756.77
4.3237	1601.41	114.307	1277.7	-10.3573	1335.96	2203.04	1718.62
4.3336	1364.35	134.538	1270.41	-71.4779	1317.6	2161.92	1678.83
4.3436	1405.08	125.083	1260.98	-132.489	1296.77	2118.03	1637.02
4.3535	1671	108.356	1249.64	-191.989	1273.92	2072.37	1594.05
4.3634	1891.45	133.89	1236.34	-250.414	1248.89	2024.6	1549.57
4.3734	1888.97	148.988	1221.01	-308.166	1221.44	1974.35	1503.17
4.3833	1921.16	149.725	1204.03	-363.926	1192.19	1922.74	1455.82
4.3932	1798.88	140.399	1185.35	-418.131	1160.97	1869.44	1407.15
4.4032	1693.3	126.357	1164.87	-471.167	1127.54	1814.04	1356.73
4.4131	1598.06	120.726	1143.13	-521.855	1092.71	1757.79	1305.64
4.423	1620.95	132.661	1120.06	-570.634	1056.29	1700.33	1253.48
4.433	1573.04	144.459	1095.54	-617.883	1018.04	1641.21	1199.82
4.4429	1262.64	129.684	1070.21	-662.593	978.922	1581.81	1145.82
4.4529	1057.13	124.36	1043.72	-705.623	938.323	1521.1	1090.53
4.4628	1098.48	140.07	1016.76	-746.084	897.256	1460.46	1035.15
4.4727	1400.55	130.655	989.196	-784.408	855.519	1399.47	979.259
4.4827	1279.12	126.425	960.91	-820.956	812.887	1337.67	922.411
4.4926	1074.9	141.154	932.607	-855.015	770.419	1276.47	865.864
4.5025	1063.53	149.199	904.143	-886.99	727.887	1215.39	809.173
4.5125	1032.51	133.371	875.356	-917.213	685.057	1153.97	751.885
4.5224	1050.49	108.591	846.94	-945.121	642.968	1093.56	695.262
4.5323	1017.09	115.462	818.711	-971.072	601.359	1033.68	638.841
4.5423	1102.41	126.965	790.482	-995.346	559.974	973.832	582.163
4.5522	1204.46	123.195	762.894	-1017.5	519.777	915.31	526.459
4.5621	834.558	132.813	735.729	-1037.82	480.468	857.592	471.247
4.5721	483.51	112.881	708.771	-1056.52	441.765	800.176	416.059
4.582	462.774	113.656	682.596	-1073.25	404.52	744.264	362.068
4.5919	575.49	129.415	656.96	-1088.2	368.399	689.318	308.78
4.6019	513.136	136.594	631.625	-1101.5	333.094	634.829	255.716
4.6118	239.965	148.829	607.102	-1112.87	299.334	581.906	203.979
4.6218	152.901	162.473	582.893	-1122.52	266.441	529.492	152.552
4.6317	112.665	156.449	559.47	-1130.21	235.064	478.639	102.487
4.6416	365.147	136.425	536.573	-1136	204.845	428.814	53.278
4.6516	424.265	135.157	513.96	-1139.86	175.465	379.526	4.44684
4.6615	315.287	134.454	492.062	-1141.67	147.472	331.749	-43.0294
4.6714	356.656	125.607	470.63	-1141.38	120.526	284.979	-89.6478
4.6814	315.423	138.536	449.438	-1138.91	94.3242	238.748	-135.874
4.6913	75.5338	137.788	428.894	-1134.24	69.3479	193.976	-180.793
4.7012	32.3074	156.068	408.772	-1127.28	45.2906	150.192	-224.882
4.7112	140.283	154.551	388.873	-1117.87	21.8892	106.971	-268.582
4.7211	-87.3858	147.612	369.593	-1106.14	-0.41452	65.1829	-311.027
4.731	-72.3265	144.96	350.74	-1091.99	-21.8757	24.4025	-352.663
4.741	-27.5452	131.009	332.143	-1075.2	-42.7051	-15.7492	-393.897
4.7509	175.411	136.858	314.195	-1056.09	-62.4818	-54.4464	-433.9
4.7609	260.25	134.105	296.558	-1034.3	-81.5898	-92.4427	-473.471
4.7708	197.341	150.302	279.617	-1010.27	-99.6204	-128.946	-511.8
4.7807	242.776	138.759	263.228	-983.843	-116.733	-164.306	-549.266
4.7907	392.132	142.021	247.272	-954.779	-133.04	-198.824	-586.205
4.8006	58.5523	156.074	232.108	-923.735	-148.163	-231.77	-621.846
4.8105	-271.127	146.78	217.614	-890.528	-162.209	-263.456	-656.521
4.8205	-62.9928	150.009	203.693	-854.9	-175.241	-294.146	-690.524
4.8304	-94.0057	153.036	190.661	-817.689	-186.933	-323.19	-723.126
4.8403	-182.885	152.918	178.409	-778.685	-197.355	-350.872	-754.622
4.8503	-215.438	147.977	166.853	-737.618	-206.531	-377.426	-785.261
4.8602	-166.531	155.024	156.246	-695.463	-214.219	-402.303	-814.379
4.8701	-20.3719	140.055	146.486	-651.978	-220.466	-425.766	-842.236
4.8801	-316.068	162.356	137.493	-606.87	-225.271	-448.031	-869.043
4.89	-753.831	190.499	129.448	-561.206	-228.505	-468.66	-894.219
4.8999	-645.213	182.631	122.245	-514.702	-230.203	-487.904	-917.997
4.9099	-362.793	175.853	115.806	-467.038	-230.35	-505.965	-940.557
4.9198	-399.719	151.801	110.233	-419.32	-228.95	-522.523	-961.418
4.9298	-138.649	165.048	105.377	-370.733	-225.992	-537.962	-980.978
4.9397	-384.017	168.861	101.291	-322.386	-221.571	-552.036	-998.83
4.9496	-355.311	151.971	97.8705	-273.923	-215.71	-564.972	-1015.17
4.9596	115.405	169.663	95.0331	-224.969	-208.389	-576.963	-1030.14
4.9695	262.09	185.454	92.7715	-176.612	-199.826	-587.852	-1043.45
4.9794	230.752	184.735	90.9864	-128.455	-190.038	-597.855	-1055.28
4.9894	-35.1314	201.249	89.594	-80.1007	-179.002	-607.153	-1065.75
4.9993	20.9654	176.971	88.5474	-32.5915	-167.039	-615.66	-1074.68
5.0092	-237.723	168.472	87.7556	14.4935	-154.153	-623.57	-1082.23
5.0192	-59.8388	155.323	87.137	61.5661	-140.313	-631.055	-1088.51
5.0291	183.593	163.892	86.6283	107.635	-125.913	-638.065	-1093.44
5.039	483.301	179.249	86.1488	153.132	-110.936	-644.772	-1097.14
5.049	718.855	182.399	85.6214	198.467	-95.3434	-651.333	-1099.71
5.0589	778.14	206.819	84.9875	242.7	-79.5641	-657.707	-1101.16
5.0688	510.889	214.652	84.1769	286.254	-63.56	-664.042	-1101.58
5.0788	731.848	165.825	83.1163	329.527	-47.2798	-670.481	-1101.03
5.0887	908.981	165.738	81.769	371.621	-31.158	-676.965	-1099.6
5.0987	752.611	166.987	80.0531	413.353	-14.9744	-683.692	-1097.33
5.1086	108.568	171.235	77.9534	453.854	0.84855	-690.584	-1094.31
5.1185	-66.8791	183.471	75.4091	493.508	16.3807	-697.758	-1090.61
5.1285	201.61	190.273	72.3452	532.66	31.6861	-705.333	-1086.23
5.1384	637.474	173.921	68.7845	570.483	46.3766	-713.195	-1081.31
5.1483	602.703	196.237	64.6637	607.327	60.5312	-721.45	-1075.87
5.1583	468.529	165.762	59.8997	643.494	74.2127	-730.21	-1069.88
5.1682	475.618	176.538	54.5573	678.208	87.0813	-739.321	-1063.52
5.1781	245.471	196.283	48.5644	711.775	99.2158	-748.883	-1056.76
5.1881	676.932	164.213	41.8238	744.456	110.67	-759.008	-1049.56
5.198	753.601	160.52	34.446	775.531	121.161	-769.502	-1042.08
5.2079	609.89	163.363	26.344	805.267	130.759	-780.467	-1034.29
5.2179	740.616	159.592	17.4032	833.873	139.501	-792.021	-1026.11
5.2278	881.414	175.806	7.78244	860.708	147.169	-803.931	-1017.71
5.2378	1375.01	172.548	-2.73132	886.241	153.881	-816.434	-1008.95
5.2477	1417.26	208.046	-13.9444	909.89	159.466	-829.273	-999.993
5.2576	982.759	204.58	-25.9722	931.847	163.966	-842.562	-990.761
5.2676	944.006	197.036	-38.9607	952.237	167.383	-856.433	-981.153
5.2775	886.122	193.202	-52.6591	970.581	169.626	-870.595	-971.359
5.2874	585.749	175.978	-67.1986	987.024	170.716	-885.171	-961.278
5.2974	1007.91	168.21	-82.7408	1001.64	170.634	-900.296	-950.798
5.3073	1325.65	182.954	-98.9725	1014.06	169.374	-915.649	-940.119
5.3172	1252.53	170.963	-116.038	1024.39	166.939	-931.356	-929.132
5.3272	1112.3	177.456	-134.109	1032.65	163.291	-947.554	-917.711
5.3371	837.19	187.007	-152.807	1038.6	158.513	-963.891	-906.078
5.347	1031.23	273.235	-172.286	1042.3	152.591	-980.493	-894.112
5.357	1037.63	203.536	-192.725	1043.7	145.47	-997.494	-881.682
5.3669	937.638	205.935	-213.679	1042.73	137.321	-1014.51	-869.031
5.3768	342.161	219.415	-235.31	1039.39	128.112	-1031.67	-856.033
5.3868	-114.047	216.625	-257.799	1033.57	117.775	-1049.1	-842.552
5.3967	233.396	203.543	-280.644	1025.37	106.559	-1066.39	-828.856
5.4067	267.994	207.819	-304.249	1014.62	94.2867	-1083.84	-814.674
5.4166	-345.573	267.112	-328.082	1001.52	81.254	-1101.04	-800.294
5.4265	-104.68	292.311	-352.312	985.995	67.3951	-1118.1	-785.584
5.4365	407.517	301.436	-377.12	967.856	52.6116	-1135.12	-770.403
5.4464	579.245	248.895	-401.941	947.498	37.2529	-1151.7	-755.067
5.4563	615.684	226.685	-426.951	924.791	21.2273	-1167.95	-739.441
5.4663	276.72	237.262	-452.331	899.522	4.41369	-1183.94	-723.384
5.4762	437.532	242.801	-477.503	872.258	-12.804	-1199.3	-707.236
5.4861	138.482	238.557	-502.648	842.834	-30.5475	-1214.13	-690.863
5.4961	-358.767	200.085	-527.951	811.007	-48.9648	-1228.5	-674.122
5.506	-301.572	234.035	-552.839	777.512	-67.6534	-1242.06	-657.375
5.5159	-26.1882	249.53	-577.502	742.149	-86.7672	-1254.91	-640.484
5.5259	-243.531	220.289	-602.125	704.655	-106.483	-1267.1	-623.308
5.5358	-494.544	239.473	-626.159	665.908	-126.388	-1278.34	-606.222
5.5457	-75.9694	275.814	-649.802	625.677	-146.669	-1288.73	-589.085
5.5557	482.017	274.965	-673.238	583.678	-167.527	-1298.29	-571.757
5.5656	-409.245	304.729	-695.955	540.9	-188.544	-1306.82	-554.614
5.5756	-476.797	316.536	-718.373	496.631	-210.147	-1314.45	-537.342
5.5855	-241.012	340.845	-740.011	451.91	-231.907	-1321	-520.316
5.5954	-448.527	266.59	-761.064	406.452	-254.043	-1326.53	-503.39
5.6054	-401.014	280.171	-781.71	359.937	-276.792	-1331.05	-486.419
5.6153	-141.527	269.908	-801.512	313.442	-299.702	-1334.47	-469.766
5.6252	374.717	230.83	-820.657	266.646	-323.001	-1336.82	-453.28
5.6352	-137.975	246.65	-839.311	219.207	-346.93	-1338.1	-436.812
5.6451	-622.341	281.209	-857.08	172.198	-371.004	-1338.25	-420.706
5.655	-300.841	278.433	-874.138	125.262	-395.447	-1337.31	-404.803
5.665	-364.807	259.481	-890.626	78.0315	-420.494	-1335.22	-388.952
5.6749	-533.44	254.789	-906.195	31.5459	-445.615	-1332.01	-373.469
5.6848	-889.19	244.43	-920.995	-14.5854	-471.025	-1327.66	-358.193
5.6948	-494.452	251.24	-935.138	-60.7503	-496.939	-1322.08	-342.965
5.7047	-418.236	240.145	-948.317	-105.965	-522.787	-1315.37	-328.079
5.7147	-65.9276	240.153	-960.771	-151.091	-549.025	-1307.37	-313.22
5.7246	44.7803	260.784	-972.218	-195.184	-575.058	-1298.21	-298.668
5.7345	-96.7431	316.714	-982.753	-238.667	-601.069	-1287.79	-284.255
5.7445	-196.898	353.018	-992.432	-281.943	-627.231	-1275.95	-269.815
5.7544	-111.936	351.046	-1001.02	-324.127	-652.927	-1262.9	-255.614
5.7643	-674.05	330.846	-1008.57	-365.637	-678.319	-1248.49	-241.483
5.7743	-1073.64	329.968	-1015.11	-406.868	-703.555	-1232.51	-227.256
5.7842	158.092	373.479	-1020.44	-446.981	-728.021	-1215.24	-213.193
5.7941	-712.352	371.045	-1024.6	-486.378	-751.863	-1196.49	-199.128
5.8041	-856.523	368.452	-1027.56	-525.426	-775.203	-1176	-184.897
5.814	-602.395	370.203	-1029.19	-563.322	-797.463	-1154.15	-170.765
5.8239	-809.217	392.407	-1029.5	-600.433	-818.776	-1130.7	-156.571
5.8339	-1713.19	431.272	-1028.4	-637.086	-839.239	-1105.36	-142.157
5.8438	-2045.53	353.465	-1025.87	-672.509	-858.344	-1078.6	-127.8
5.8537	-733.506	370.247	-1021.86	-707.022	-876.211	-1050.16	-113.347
5.8637	-1372.35	401.905	-1016.26	-740.904	-892.914	-1019.7	-98.647
5.8736	-835.467	340.809	-1009.15	-773.413	-908.042	-987.828	-83.9927
5.8836	-582.887	356.739	-1000.33	-805.134	-921.829	-953.887	-69.0915
5.8935	-1148.2	366.949	-989.955	-835.357	-933.94	-918.562	-54.2483
5.9034	-621.314	368.345	-977.921	-864.322	-944.466	-881.534	-39.3248
5.9134	-172.409	350.158	-964.057	-892.216	-953.446	-842.423	-24.1827
5.9233	342.232	353.174	-948.626	-918.394	-960.665	-802.043	-9.14162
5.9332	62.3318	391.854	-931.491	-943.054	-966.193	-760.047	5.93054
5.9432	-41.583	400.087	-912.452	-966.333	-970.042	-716.035	21.1649
5.9531	309.074	366.148	-891.895	-987.68	-972.122	-670.943	36.2337
5.963	367.26	453.83	-869.652	-1007.26	-972.475	-624.401	51.265
5.973	-38.6703	415.424	-845.494	-1025.16	-971.079	-575.99	66.385
5.9829	-1369.64	421.116	-819.931	-1040.95	-967.968	-526.756	81.2658
5.9928	-1221.53	475.016	-792.764	-1054.78	-963.148	-476.306	96.0341
6.0028	-49.2999	517.592	-763.735	-1066.69	-956.56	-424.203	110.813
6.0127	223.327	365.292	-733.473	-1076.4	-948.354	-371.584	125.283
6.0226	160.328	426.707	-701.747	-1084.03	-938.496	-318.032	139.572
6.0326	-609.162	350.439	-668.276	-1089.58	-926.885	-263.094	153.799
6.0425	-281.345	311.589	-633.792	-1092.95	-913.782	-207.974	167.664
6.0525	-143.847	347.947	-597.669	-1094.21	-898.952	-151.664	181.428
6.0624	872.455	350.787	-560.703	-1093.33	-882.723	-95.397	194.804
6.0723	-56.9605	388.118	-522.615	-1090.37	-864.989	-38.7174	207.917
6.0823	-79.9251	424.841	-483.085	-1085.3	-845.585	18.8478	220.887
6.0922	-1500.08	378.376	-442.985	-1078.24	-824.935	76.0438	233.446
6.1021	-407.775	423.05	-402.011	-1069.2	-802.895	133.344	245.721
6.1121	337.854	376.13	-359.821	-1058.11	-779.262	191.23	257.825
6.122	379.811	383.167	-317.349	-1045.22	-754.554	248.447	269.515
6.1319	429.731	383.633	-274.262	-1030.5	-728.59	305.482	280.912
6.1419	-341.236	450.535	-230.206	-1013.81	-701.139	362.817	292.125
6.1518	-669.399	447.131	-186.15	-995.528	-672.804	419.219	302.93
6.1617	278.642	565.165	-141.743	-975.548	-643.371	475.179	313.442
6.1717	1210.54	544.323	-96.6165	-953.684	-612.587	531.175	323.762
6.1816	-546.577	450.786	-51.7591	-930.412	-581.129	586.01	333.686
6.1916	5.48599	435.766	-6.34823	-905.299	-548.427	640.715	343.413
6.2015	523.376	511.379	38.627	-878.88	-515.201	694.124	352.748
6.2114	2501.45	488.565	83.5422	-850.943	-481.197	746.719	361.791
6.2214	2358.9	469.059	128.773	-821.21	-446.131	798.95	370.627
6.2313	1389.09	427.845	173.34	-790.3	-410.775	849.707	379.077
6.2412	1868.73	445.321	217.627	-757.951	-374.852	899.453	387.229
6.2512	1167.85	413.941	262.006	-723.838	-338.065	948.611	395.158
6.2611	620.372	471.789	305.523	-688.671	-301.219	996.139	402.703
6.271	1496.54	435.152	348.56	-652.145	-264.019	1042.47	409.942
6.281	858.309	487.771	391.482	-613.905	-226.153	1088	416.94
6.2909	1753.7	499.248	433.371	-574.754	-188.445	1131.76	423.554
6.3008	3343.66	490.853	474.602	-534.362	-150.581	1174.14	429.854
6.3108	1497.77	462.396	515.524	-492.354	-112.237	1215.51	435.897
6.3207	1021	461.047	555.265	-449.631	-74.2403	1254.98	441.561
6.3306	1881.19	455.105	594.185	-405.848	-36.2607	1292.92	446.909
6.3406	2519.4	487.079	632.613	-360.626	2.03232	1329.63	451.99
6.3505	2526.91	385.051	669.729	-314.957	39.8241	1364.33	456.708
6.3605	2647.27	475.176	706.233	-268.016	77.8319	1397.66	461.159
6.3704	4411.71	456.971	741.346	-220.847	115.252	1428.93	465.263
6.3803	2893.11	453.866	775.39	-173.097	152.426	1458.42	469.07
6.3903	1641.04	450.803	808.644	-124.395	189.686	1486.36	472.625
6.4002	1997.16	455.377	840.396	-75.843	226.25	1512.15	475.865
6.4101	2667.64	455.867	870.938	-27.084	262.455	1536.05	478.838
6.4201	1701.98	429.311	900.513	22.2422	298.625	1558.24	481.582
6.43	3242.23	397.889	928.484	71.0142	334.001	1578.25	484.056
6.4399	845.65	450.812	955.108	119.591	368.909	1596.27	486.302
6.4499	709.464	488.236	980.59	168.326	403.657	1612.45	488.352
6.4598	1458.82	466.842	1004.38	216.114	437.509	1626.44	490.181
6.4697	3881.19	471.603	1026.69	263.32	470.775	1638.4	491.823
6.4797	3459.77	544.175	1047.68	310.291	503.736	1648.41	493.307
6.4896	2025.99	528.62	1066.91	355.977	535.687	1656.27	494.616
6.4995	3197.67	522.434	1084.55	400.746	566.911	1662.09	495.778
6.5095	2603.55	484.049	1100.71	444.943	597.662	1665.9	496.815
6.5194	3142.67	514.994	1115.05	487.597	627.271	1667.63	497.716
6.5294	2174.34	451.628	1127.82	529.493	656.279	1667.33	498.508
6.5393	2197.15	485.366	1138.75	569.726	684.05	1665.03	499.185
6.5492	2796.9	483.477	1147.95	608.666	710.819	1660.74	499.761

## Sheet: Suppl. Fig. 9
q	q*DADS2	q*std	q*(d)	q*(e)	q*(f)	q*(g)	q*(h)	q*(i)	q*(j)	q*(k)	q*(l)
1.7504	-129.328	178.681	48.4555	19.0962	-65.0659	46.8335	24.0219	-1.36813	148.922	539.942	598.84
1.7604	-73.0735	178.173	48.1637	9.00041	-69.2552	54.0055	27.3246	0.93361	147.799	519.492	585.758
1.7703	-9.67855	176.32	47.8218	-0.86542	-73.3239	60.5542	30.6737	3.44009	146.93	499.694	572.759
1.7802	71.1378	174.897	47.4229	-10.574	-77.2948	66.5301	34.0702	6.17171	146.31	480.389	559.741
1.7902	105.296	172.875	46.9582	-20.1908	-81.1872	71.9689	37.5207	9.15942	145.943	461.43	546.596
1.8001	170.873	170.866	46.4335	-29.4946	-84.9051	76.7558	40.932	12.3433	145.843	443.226	533.612
1.81	176.487	169.599	45.8416	-38.5566	-88.4718	80.9538	44.3182	15.7501	146.007	425.599	520.674
1.82	187.934	168.246	45.1727	-47.4423	-91.9065	84.6153	47.6964	19.413	146.438	408.381	507.663
1.8299	192.527	167.769	44.4378	-55.957	-95.1283	87.6993	50.9862	23.2497	147.121	391.897	494.843
1.8398	215.861	166.758	43.6279	-64.1802	-98.1631	90.2917	54.2126	27.2823	148.043	375.937	482.083
1.8498	270.158	166.477	42.7313	-72.1857	-101.032	92.4729	57.4013	31.5353	149.195	360.295	469.244
1.8597	226.582	166.203	41.7635	-79.8156	-103.672	94.2736	60.4859	35.8991	150.524	345.215	456.567
1.8696	174.585	165.96	40.7137	-87.1593	-106.113	95.8039	63.4986	40.3858	152.004	330.454	443.903
1.8796	178.121	165.443	39.5677	-94.3007	-108.376	97.1737	66.4711	45.0074	153.61	315.771	431.098
1.8895	172.107	163.723	38.3462	-101.116	-110.419	98.4612	69.3482	49.6322	155.262	301.355	418.38
1.8994	178.106	162.336	37.0361	-107.699	-112.27	99.7907	72.1655	54.2641	156.923	286.946	405.59
1.9094	165.842	161.989	35.6213	-114.139	-113.95	101.291	74.9571	58.9049	158.557	272.287	392.569
1.9193	202.466	161.362	34.1285	-120.332	-115.433	103.042	77.6739	63.4161	160.075	257.56	379.548
1.9293	163.882	160.841	32.5266	-126.43	-116.754	105.189	80.3776	67.8433	161.455	242.362	366.236
1.9392	77.3726	159.929	30.8473	-132.334	-117.896	107.785	83.0203	72.0546	162.619	226.904	352.878
1.9491	-15.0868	159.319	29.0752	-138.128	-118.879	110.933	85.6341	76.0551	163.535	210.956	339.324
1.9591	-70.5879	158.721	27.1919	-143.885	-119.715	114.743	88.2486	79.8461	164.17	194.287	325.422
1.969	-43.5964	158.938	25.2366	-149.5	-120.394	119.186	90.8134	83.3216	164.477	177.188	311.445
1.9789	-0.17389	158.243	23.1933	-155.038	-120.926	124.324	93.3543	86.4974	164.441	159.476	297.255
1.9889	102.958	157.495	21.0433	-160.551	-121.317	130.221	95.8941	89.3844	164.04	140.965	282.714
1.9988	166.14	156.806	18.8335	-165.921	-121.559	136.737	98.3769	91.916	163.277	122.054	268.125
2.0087	196.495	156.372	16.5475	-171.189	-121.654	143.878	100.821	94.1218	162.152	102.611	253.362
2.0187	174.168	155.856	14.1667	-176.385	-121.597	151.65	103.24	96.0258	160.662	82.5077	238.299
2.0286	177.79	156.01	11.7446	-181.375	-121.384	159.798	105.574	97.6041	158.857	62.2408	223.265
2.0385	131.752	156.954	9.26452	-186.181	-121.008	168.276	107.833	98.8978	156.753	41.7253	208.141
2.0485	108.57	157.168	6.70766	-190.81	-120.454	177.03	110.022	99.9425	154.358	20.8816	192.805
2.0584	54.8785	157.688	4.13266	-195.129	-119.725	185.727	112.081	100.748	151.76	0.26883	177.599
2.0684	46.0897	156.497	1.49536	-199.182	-118.797	194.369	114.032	101.367	148.95	-20.3769	162.251
2.0783	-5.95546	156.241	-1.14364	-202.845	-117.679	202.605	115.817	101.822	146.03	-40.4881	147.099
2.0882	24.3045	155.792	-3.80272	-206.12	-116.353	210.342	117.438	102.159	143.015	-60.1198	132.021
2.0982	58.7555	156.036	-6.50117	-208.994	-114.795	217.47	118.889	102.415	139.919	-79.3119	116.895
2.1081	111.677	156.118	-9.17747	-211.373	-113.028	223.676	120.124	102.618	136.843	-97.5402	102.048
2.118	155.786	154.941	-11.8513	-213.259	-111.033	228.877	121.143	102.803	133.79	-114.873	87.3503
2.128	246.431	153.98	-14.5427	-214.638	-108.783	232.97	121.938	102.997	130.76	-131.361	72.6737
2.1379	221.562	152.701	-17.1912	-215.464	-106.321	235.753	122.482	103.214	127.837	-146.579	58.3262
2.1478	199.834	152.808	-19.818	-215.745	-103.627	237.182	122.775	103.47	125.002	-160.63	44.171
2.1578	184.065	152.773	-22.4436	-215.471	-100.673	237.187	122.811	103.774	122.238	-173.588	30.076
2.1677	275.184	152.955	-25.0105	-214.653	-97.5246	235.735	122.587	104.117	119.596	-185.17	16.3285
2.1776	311.81	153.255	-27.5406	-213.304	-94.1616	232.832	122.105	104.493	117.039	-195.513	2.78995
2.1876	312.297	152.967	-30.0546	-211.422	-90.5578	228.46	121.361	104.889	114.526	-204.727	-10.671
2.1975	245.51	152.636	-32.4987	-209.073	-86.7982	222.77	120.377	105.274	112.082	-212.673	-23.7836
2.2074	166.587	152.19	-34.8948	-206.271	-82.8628	215.819	119.159	105.623	109.653	-219.514	-36.6817
2.2174	95.9153	151.903	-37.2634	-203.02	-78.7259	207.638	117.704	105.903	107.179	-225.389	-49.4897
2.2273	56.4734	151.644	-39.5543	-199.425	-74.4881	198.537	116.059	106.07	104.671	-230.278	-61.9473
2.2373	98.3525	150.983	-41.8111	-195.458	-70.0829	188.499	114.208	106.088	102.039	-234.392	-74.3002
2.2472	31.1827	152.022	-43.986	-191.241	-65.6174	177.902	112.21	105.912	99.2944	-237.764	-86.293
2.2571	24.4288	151.528	-46.0994	-186.781	-61.0672	166.839	110.066	105.504	96.3734	-240.561	-98.0397
2.2671	24.8425	152.113	-48.1692	-182.072	-56.404	155.385	107.776	104.815	93.2066	-242.922	-109.642
2.277	63.8056	151.848	-50.1512	-177.248	-51.7387	143.959	105.405	103.824	89.8249	-244.918	-120.852
2.2869	-16.3297	152.147	-52.0639	-172.297	-47.0415	132.63	102.953	102.492	86.1706	-246.681	-131.768
2.2969	-39.4087	152.569	-53.9226	-167.201	-42.2795	121.457	100.412	100.775	82.1812	-248.325	-142.478
2.3068	-162.106	153.533	-55.6871	-162.087	-37.5609	110.816	97.8505	98.6884	77.9223	-249.902	-152.744
2.3167	-241.998	154.095	-57.3734	-156.925	-32.849	100.723	95.2569	96.2036	73.3489	-251.496	-162.656
2.3267	-279.212	154.227	-58.9941	-151.675	-28.1051	91.1928	92.6166	93.2856	68.4112	-253.176	-172.284
2.3366	-260.753	155.024	-60.5135	-146.451	-23.4304	82.4915	89.9904	89.9965	63.2168	-254.94	-181.415
2.3465	-199.699	155.33	-61.9449	-141.203	-18.7813	74.5675	87.3568	86.3208	57.7344	-256.819	-190.129
2.3565	-169.83	155.773	-63.2981	-135.872	-14.1131	67.3689	84.6899	82.2353	51.9281	-258.829	-198.489
2.3664	-197.849	156.092	-64.5429	-130.558	-9.51889	61.0253	82.0406	77.8485	45.9441	-260.906	-206.315
2.3764	-249.05	156.896	-65.7013	-125.139	-4.90365	55.3638	79.349	73.1055	39.6972	-263.053	-213.752
2.3863	-303.545	156.88	-66.7473	-119.707	-0.35604	50.4263	76.6593	68.1399	33.3522	-265.175	-220.645
2.3962	-301.397	157.039	-67.6902	-114.189	4.17509	46.0572	73.9323	62.9486	26.89	-267.228	-227.07
2.4062	-268.846	157.219	-68.5357	-108.509	8.74103	42.1031	71.1245	57.5224	20.2885	-269.158	-233.086
2.4161	-267.268	157.652	-69.2649	-102.758	13.2566	38.5102	68.275	52.018	13.7246	-270.845	-238.579
2.426	-304.32	158.352	-69.885	-96.8615	17.7736	35.0932	65.3373	46.4298	7.17646	-272.228	-243.626
2.436	-373.89	158.907	-70.3995	-90.7389	22.3436	31.6678	62.2609	40.7481	0.62025	-273.233	-248.285
2.4459	-390.354	159.669	-70.7973	-84.4977	26.88	28.1503	59.0874	35.1317	-5.77444	-273.762	-252.484
2.4558	-389.119	160.135	-71.0834	-78.0662	31.4322	24.36	55.7679	29.5652	-12.0398	-273.755	-256.296
2.4658	-389.079	161.146	-71.2592	-71.3693	36.0487	20.1141	52.2486	24.0307	-18.2083	-273.14	-259.78
2.4757	-373.198	161.731	-71.3213	-64.5386	40.6377	15.373	48.5837	18.6705	-24.1339	-271.88	-262.895
2.4856	-396.736	162.278	-71.2727	-57.5113	45.2435	9.99069	44.7258	13.454	-29.8631	-269.934	-265.709
2.4956	-425.451	161.965	-71.1122	-50.2218	49.9092	3.81721	40.6223	8.34979	-35.4412	-267.25	-268.275
2.5055	-462.821	161.74	-70.844	-42.8298	54.5353	-3.0845	36.3484	3.4719	-40.7539	-263.876	-270.573
2.5154	-451.779	161.832	-70.4685	-35.2821	59.1603	-10.8062	31.8613	-1.22657	-45.8618	-259.799	-272.66
2.5254	-416.191	162.821	-69.9816	-27.5243	63.82	-19.4452	27.1133	-5.79206	-50.8233	-254.995	-274.58
2.5353	-417.047	162.727	-69.3944	-19.7395	68.4087	-28.8077	22.2048	-10.1412	-55.5545	-249.603	-276.321
2.5453	-422.925	163.016	-68.6966	-11.8025	73.0042	-39.0345	17.0464	-14.3757	-60.1711	-243.572	-277.939
2.5552	-438.764	163.025	-67.9035	-3.90644	77.4984	-49.8481	11.7549	-18.4292	-64.6045	-237.094	-279.421
2.5651	-428.559	162.951	-67.0097	3.99178	81.9201	-61.252	6.29712	-22.3672	-68.9278	-230.192	-280.798
2.5751	-358.511	162.692	-66.006	11.9345	86.2941	-73.2536	0.63679	-26.2529	-73.2112	-222.881	-282.092
2.585	-398.419	163.149	-64.9131	19.7256	90.5137	-85.4816	-5.08876	-30.0357	-77.3973	-215.404	-283.283
2.5949	-499.132	163.555	-63.7223	27.4091	94.6041	-97.9117	-10.909	-33.7819	-81.5569	-207.787	-284.387
2.6049	-537.116	164.099	-62.4206	35.0262	98.5851	-110.521	-16.8554	-37.5561	-85.7578	-200.053	-285.411
2.6148	-501.383	164.927	-61.0342	42.3933	102.359	-122.903	-22.7793	-41.3079	-89.9391	-192.455	-286.33
2.6247	-464.337	164.386	-59.5508	49.5595	105.948	-135.035	-28.7098	-45.0974	-94.1625	-185.007	-287.146
2.6347	-464.279	163.412	-57.9539	56.5698	109.37	-146.89	-34.6769	-48.9826	-98.4869	-177.722	-287.855
2.6446	-456.99	163.217	-56.2754	63.2648	112.541	-158.097	-40.532	-52.9006	-102.836	-170.823	-288.429
2.6545	-483.832	162.968	-54.4997	69.7013	115.485	-168.657	-46.3079	-56.8997	-107.259	-164.298	-288.864
2.6645	-436.976	163.573	-52.6075	75.9308	118.217	-178.566	-52.0365	-61.026	-111.8	-158.141	-289.145
2.6744	-406.725	163.671	-50.6365	81.8242	120.673	-187.543	-57.5808	-65.1965	-116.364	-152.512	-289.253
2.6843	-455.2	163.745	-48.5687	87.4454	122.876	-195.633	-62.9798	-69.4459	-120.986	-147.369	-289.178
2.6943	-531.919	164.171	-46.3823	92.8522	124.841	-202.869	-68.2704	-73.807	-125.697	-142.677	-288.902
2.7042	-601.013	163.628	-44.1218	97.9452	126.528	-209.094	-73.3355	-78.1767	-130.384	-138.524	-288.421
2.7142	-592.658	163.268	-41.7429	102.84	127.969	-214.444	-78.2699	-82.6231	-135.117	-134.804	-287.714
2.7241	-568.047	163.096	-39.2948	107.454	129.14	-218.846	-82.9717	-87.0335	-139.777	-131.56	-286.789
2.734	-499.331	163.073	-36.7565	111.854	130.061	-222.412	-87.4919	-91.4267	-144.383	-128.709	-285.636
2.744	-427.993	163.535	-34.1038	116.102	130.742	-225.237	-91.8779	-95.8187	-148.951	-126.173	-284.236
2.7539	-341.791	163.919	-31.393	120.129	131.177	-227.351	-96.05	-100.093	-153.363	-123.942	-282.619
2.7638	-321.047	163.627	-28.6019	124	131.383	-228.882	-100.064	-104.267	-157.635	-121.924	-280.773
2.7738	-314.495	163.237	-25.7055	127.769	131.366	-229.945	-103.971	-108.352	-161.782	-120.032	-278.682
2.7837	-366	162.382	-22.7668	131.376	131.135	-230.626	-107.709	-112.244	-165.7	-118.232	-276.392
2.7936	-399.693	161.86	-19.7626	134.874	130.699	-231.049	-111.333	-115.961	-169.409	-116.436	-273.893
2.8036	-455.59	161.285	-16.6675	138.307	130.06	-231.322	-114.898	-119.521	-172.927	-114.56	-271.165
2.8135	-455.305	161.216	-13.5497	141.613	129.238	-231.538	-118.347	-122.839	-176.174	-112.581	-268.27
2.8234	-479.166	161.153	-10.3851	144.833	128.233	-231.789	-121.735	-125.942	-179.177	-110.428	-265.194
2.8334	-564.691	160.445	-7.14788	147.998	127.039	-232.158	-125.11	-128.854	-181.962	-108.03	-261.91
2.8433	-630.816	159.513	-3.90984	151.04	125.684	-232.697	-128.419	-131.518	-184.475	-105.399	-258.495
2.8533	-628.866	157.899	-0.61273	154.015	124.142	-233.466	-131.739	-133.993	-186.775	-102.458	-254.886
2.8632	-540.159	156.14	2.67046	156.853	122.448	-234.476	-135.014	-136.242	-188.827	-99.2484	-251.163
2.8731	-482.078	154.384	5.96564	159.571	120.586	-235.744	-138.282	-138.305	-190.672	-95.7396	-247.297
2.8831	-437.863	154.034	9.29939	162.179	118.535	-237.28	-141.578	-140.218	-192.343	-91.8975	-243.25
2.893	-415.588	153.165	12.5984	164.608	116.334	-239.03	-144.836	-141.966	-193.829	-87.8152	-239.107
2.9029	-349.082	151.215	15.8897	166.866	113.96	-240.968	-148.086	-143.591	-195.171	-83.4808	-234.829
2.9129	-321.397	149.936	19.2004	168.953	111.383	-243.064	-151.352	-145.136	-196.406	-78.8803	-230.373
2.9228	-302.143	148.962	22.4584	170.808	108.651	-245.211	-154.558	-146.595	-197.534	-74.1456	-225.828
2.9327	-315.518	147.494	25.6917	172.433	105.736	-247.357	-157.726	-148.011	-198.591	-69.2767	-221.148
2.9427	-282.968	147.093	28.9276	173.825	102.601	-249.445	-160.871	-149.421	-199.613	-64.2716	-216.284
2.9526	-270.713	145.967	32.0966	174.939	99.3058	-251.35	-163.913	-150.821	-200.6	-59.2818	-211.331
2.9625	-259.784	143.744	35.2269	175.778	95.8175	-253.011	-166.866	-152.246	-201.58	-54.3089	-206.241
2.9725	-234.632	141.912	38.3454	176.333	92.0963	-254.36	-169.739	-153.727	-202.581	-49.3543	-200.959
2.9824	-198.512	139.977	41.3859	176.588	88.2165	-255.293	-172.455	-155.249	-203.594	-44.5659	-195.593
2.9923	-239.778	138.993	44.3762	176.545	84.1429	-255.759	-175.026	-156.834	-204.638	-39.9383	-190.092
3.0023	-239.173	137.615	47.342	176.197	79.8344	-255.695	-177.456	-158.505	-205.728	-35.4684	-184.401
3.0122	-326.876	136.454	50.2206	175.555	75.3818	-255.051	-179.68	-160.229	-206.843	-31.2804	-178.639
3.0222	-306.769	134.935	53.0666	174.613	70.7018	-253.778	-181.729	-162.035	-208.002	-27.319	-172.696
3.0321	-274.558	133.584	55.8195	173.398	65.8963	-251.876	-183.548	-163.878	-209.174	-23.6858	-166.697
3.042	-235.44	132.802	58.5043	171.916	60.9299	-249.322	-185.149	-165.765	-210.36	-20.3551	-160.594
3.052	-284.349	131.462	61.1435	170.164	55.7622	-246.08	-186.538	-167.697	-211.557	-17.3066	-154.334
3.0619	-281.18	130.942	63.6801	168.194	50.5104	-242.226	-187.682	-169.617	-212.724	-14.6033	-148.054
3.0718	-233.338	130.768	66.1369	166.009	45.139	-237.753	-188.594	-171.522	-213.854	-12.2093	-141.703
3.0818	-156.201	131.513	68.5328	163.606	39.6089	-232.636	-189.282	-173.407	-214.938	-10.0955	-135.231
3.0917	-113.758	131.279	70.8155	161.055	34.0487	-227.017	-189.736	-175.21	-215.931	-8.28969	-128.779
3.1016	-77.2974	131.162	73.0044	158.354	28.4225	-220.89	-189.969	-176.924	-216.823	-6.75107	-122.297
3.1116	-57.3022	130.969	75.1154	155.498	22.6919	-214.236	-189.991	-178.541	-217.6	-5.4464	-115.731
3.1215	-74.5144	130.018	77.101	152.564	16.9916	-207.237	-189.811	-180.005	-218.223	-4.37808	-109.225
3.1314	-104.379	129.325	78.9777	149.546	11.284	-199.88	-189.442	-181.309	-218.683	-3.50705	-102.724
3.1414	-128.224	129.029	80.7577	146.43	5.53126	-192.132	-188.89	-182.444	-218.962	-2.80183	-96.1711
3.1513	-164.366	129.251	82.4003	143.296	-0.13244	-184.195	-188.182	-183.371	-219.04	-2.2515	-89.7059
3.1612	-200.382	129.493	83.9189	140.13	-5.74658	-176.034	-187.324	-184.086	-218.905	-1.82451	-83.2684
3.1712	-186.117	129.351	85.3222	136.91	-11.3496	-167.599	-186.321	-184.583	-218.543	-1.49602	-76.798
3.1811	-98.8917	128.963	86.5777	133.714	-16.8134	-159.087	-185.204	-184.842	-217.951	-1.2527	-70.4262
3.1911	5.66699	128.916	87.7066	130.486	-22.2333	-150.351	-183.963	-184.865	-217.113	-1.07208	-64.0245
3.201	65.4487	129.12	88.6829	127.295	-27.4877	-141.579	-182.633	-184.649	-216.041	-0.94324	-57.7195
3.2109	76.3044	128.945	89.5153	124.114	-32.6197	-132.696	-181.209	-184.197	-214.729	-0.85253	-51.4439
3.2209	36.4195	128.77	90.2076	120.913	-37.669	-123.613	-179.683	-183.504	-213.162	-0.79073	-45.1307
3.2308	19.4658	128.479	90.7441	117.757	-42.5263	-114.51	-178.088	-182.592	-211.373	-0.75292	-38.9006
3.2407	-8.21153	128.432	91.1312	114.612	-47.2359	-105.29	-176.412	-181.462	-209.356	-0.7346	-32.6849
3.2507	37.6179	128.12	91.3698	111.444	-51.8375	-95.8495	-174.636	-180.11	-207.093	-0.73415	-26.4148
3.2606	127.34	128.54	91.4555	108.314	-56.2352	-86.3655	-172.794	-178.573	-204.639	-0.75144	-20.21
3.2705	111.556	128.259	91.3921	105.185	-60.4729	-76.7331	-170.864	-176.851	-201.98	-0.78742	-14.0025
3.2805	48.6077	128.765	91.1782	102.023	-64.5893	-66.8414	-168.818	-174.935	-199.095	-0.84452	-7.72539
3.2904	69.3742	129.121	90.8199	98.8849	-68.5014	-56.8795	-166.691	-172.875	-196.054	-0.92354	-1.50109
3.3003	157.148	130.065	90.3187	95.7362	-72.251	-46.7433	-164.452	-170.662	-192.836	-1.02673	4.73448
3.3103	300.032	132.004	89.6702	92.5411	-75.874	-36.326	-162.068	-168.282	-189.415	-1.1567	11.0441
3.3202	188.476	123.879	88.8912	89.3605	-79.2988	-25.8386	-159.577	-165.79	-185.869	-1.31118	17.2994
3.3302	159.526	125.006	87.9698	86.1277	-82.5955	-15.0773	-156.917	-163.142	-182.131	-1.49246	23.6221
3.3401	147.205	128.079	86.9287	82.9062	-85.6993	-4.27085	-154.131	-160.397	-178.284	-1.69481	29.8796
3.35	220.975	119.02	85.7637	79.6633	-88.6447	6.66907	-151.184	-157.531	-174.295	-1.91654	36.1269
3.36	229.672	118.519	84.4658	76.3666	-91.4596	17.8309	-148.035	-154.516	-170.127	-2.15541	42.4166
3.3699	190.768	118.503	83.0656	73.0836	-94.0879	28.9631	-144.739	-151.41	-165.864	-2.40074	48.6113
3.3798	135.859	122.159	81.5554	69.7837	-96.5581	40.1451	-141.258	-148.185	-161.468	-2.64808	54.7612
3.3898	214.314	110.771	79.9227	66.4367	-98.892	51.4554	-137.551	-144.801	-156.893	-2.8923	60.9138
3.3997	160.226	109.762	78.2048	63.1133	-101.041	62.6314	-133.688	-141.324	-152.232	-3.12064	66.9316
3.4096	182.727	108.538	76.39	59.7843	-103.029	73.7495	-129.632	-137.716	-147.437	-3.32772	72.8618
3.4196	312.41	109.215	74.4628	56.421	-104.868	84.8847	-125.338	-133.933	-142.46	-3.50778	78.7487
3.4295	360.389	110.399	72.4655	53.0953	-106.521	95.7802	-120.895	-130.048	-137.397	-3.65046	84.4606
3.4394	334.317	112.241	70.383	49.7786	-108.003	106.517	-116.265	-126.019	-132.2	-3.75225	90.0445
3.4494	279.054	98.3317	68.1963	46.4424	-109.323	117.174	-111.404	-121.799	-126.812	-3.80946	95.5433
3.4593	422.693	95.8599	65.9526	43.1579	-110.449	127.517	-106.415	-117.471	-121.343	-3.81867	100.837
3.4692	511.737	95.4987	63.6333	39.8959	-111.394	137.638	-101.258	-112.99	-115.738	-3.78043	105.974
3.4792	505.997	94.8602	61.2167	36.6274	-112.158	147.625	-95.8887	-108.31	-109.941	-3.69552	110.998
3.4891	427.602	95.6749	58.7542	33.4211	-112.723	157.276	-90.423	-103.524	-104.069	-3.5697	115.804
3.4991	379.531	95.18	56.1986	30.2147	-113.098	166.79	-84.7613	-98.5392	-98.0067	-3.4067	120.488
3.509	441.414	95.829	53.6038	27.0744	-113.271	175.984	-79.027	-93.4581	-91.8781	-3.21797	124.957
3.5189	553.295	88.2163	50.9474	23.9693	-113.244	184.971	-73.1749	-88.237	-85.6278	-3.01194	129.26
3.5289	466.703	85.6524	48.2044	20.8696	-113.012	193.858	-67.1545	-82.8275	-79.1961	-2.79781	133.442
3.5388	428.949	85.1919	45.4328	17.8374	-112.579	202.49	-61.0965	-77.3452	-72.7173	-2.59234	137.426
3.5487	395.434	86.8614	42.6086	14.8417	-111.942	210.982	-54.9509	-71.7451	-66.134	-2.40636	141.259
3.5587	430.937	87.3196	39.7058	11.8524	-111.092	219.445	-48.6637	-65.978	-59.3854	-2.25162	144.985
3.5686	406.493	93.6817	36.7861	8.92851	-110.047	227.736	-42.3693	-60.1686	-52.6135	-2.144	148.537
3.5785	420.317	87.9963	33.8248	6.03939	-108.802	235.965	-36.0134	-54.2696	-45.7591	-2.09342	151.959
3.5885	366.274	89.7463	30.7955	3.1556	-107.342	244.236	-29.5383	-48.2298	-38.7596	-2.11065	155.292
3.5984	291.052	84.7768	27.7633	0.33413	-105.701	252.399	-23.0807	-42.1795	-31.7626	-2.20365	158.473
3.6083	257.89	85.0092	24.7028	-2.45453	-103.869	260.55	-16.5825	-36.0676	-24.7064	-2.37801	161.541
3.6183	379.023	82.4901	21.5878	-5.23833	-101.829	268.774	-9.98371	-29.84	-17.5264	-2.63977	164.529
3.6282	407.413	82.759	18.4859	-7.96161	-99.6278	276.904	-3.42224	-23.6287	-10.3735	-2.98354	167.377
3.6381	400.307	82.272	15.3715	-10.652	-97.2516	285.012	3.16195	-17.3787	-3.18338	-3.40806	170.117
3.6481	395.706	80.4566	12.2188	-13.3356	-94.6803	293.159	9.82984	-11.032	4.11039	-3.91181	172.77
3.658	371.97	79.4727	9.09666	-15.9576	-91.9721	301.155	16.4421	-4.72073	11.3554	-4.47429	175.279
3.668	367.608	77.1949	5.9479	-18.5698	-89.0798	309.126	23.1259	1.67841	18.6917	-5.09294	177.69
3.6779	391.709	77.1039	2.84151	-21.1182	-86.0686	316.869	29.741	8.034	25.9666	-5.73852	179.945
3.6878	421.301	74.4035	-0.24817	-23.6274	-82.9182	324.416	36.347	14.4071	33.2477	-6.39747	182.06
3.6978	393.178	70.8966	-3.34618	-26.1202	-79.6026	331.784	43.0028	20.8601	40.6027	-7.05448	184.043
3.7077	425.993	68.5039	-6.38481	-28.5447	-76.1962	338.767	49.567	27.2618	47.879	-7.67261	185.844
3.7176	366.059	67.7961	-9.38963	-30.9241	-72.6745	345.381	56.0975	33.6746	55.1443	-8.23361	187.472
3.7276	254.974	66.3356	-12.385	-33.2797	-69.0085	351.623	62.65	40.1614	62.466	-8.71643	188.929
3.7375	199.558	66.7539	-15.306	-35.5629	-65.2797	357.307	69.0835	46.59	69.6913	-9.0858	190.173
3.7474	215.845	67.0369	-18.1778	-37.7959	-61.46	362.438	75.4534	53.0221	76.8872	-9.32245	191.21
3.7574	179.772	67.0361	-21.0241	-39.9996	-57.5179	367.006	81.8121	59.519	84.1188	-9.40311	192.037
3.7673	191.183	62.1355	-23.7836	-42.1292	-53.5402	370.867	88.0214	65.9461	91.234	-9.3049	192.631
3.7772	222.825	60.0992	-26.4811	-44.2068	-49.4961	374.03	94.1343	72.3628	98.2976	-9.011	192.993
3.7872	248.307	60.4992	-29.1392	-46.2528	-45.352	376.48	100.2	78.8269	105.371	-8.49995	193.12
3.7971	271.803	58.532	-31.7013	-48.2272	-41.199	378.142	106.086	85.2014	112.305	-7.77027	193.006
3.8071	311.482	58.3117	-34.2161	-50.1711	-36.9615	379.031	111.901	91.6057	119.229	-6.79943	192.649
3.817	409.1	60.1992	-36.6304	-52.0473	-32.7325	379.125	117.52	97.9018	125.994	-5.60347	192.058
3.8269	380.111	60.4943	-38.9671	-53.8776	-28.4782	378.438	122.991	104.143	132.66	-4.17486	191.235
3.8369	371.929	60.788	-41.2464	-55.6823	-24.1635	376.965	128.36	110.379	139.282	-2.50109	190.172
3.8468	311.234	62.0615	-43.4204	-57.4281	-19.8831	374.757	133.512	116.473	145.717	-0.62541	188.9
3.8567	229.49	57.9532	-45.5106	-59.1361	-15.6025	371.833	138.496	122.475	152.02	1.45412	187.417
3.8667	249.659	53.3457	-47.5348	-60.8261	-11.2868	368.191	143.354	128.43	158.241	3.74378	185.715
3.8766	411.565	51.9129	-49.4509	-62.4675	-7.03103	363.946	147.984	134.206	164.246	6.17688	183.838
3.8865	462.912	53.511	-51.2783	-64.0803	-2.80031	359.113	152.434	139.85	170.087	8.75182	181.781
3.8965	403.163	54.738	-53.0325	-65.6832	1.43912	353.686	156.744	145.403	175.809	11.4705	179.531
3.9064	295.393	55.0827	-54.6773	-67.2468	5.59406	347.827	160.827	150.743	181.289	14.2508	177.142
3.9163	234.813	56.1316	-56.2294	-68.7895	9.69883	341.536	164.726	155.916	186.576	17.0911	174.603
3.9263	164.495	55.6823	-57.7021	-70.3287	13.7859	334.796	168.478	160.959	191.71	19.9918	171.892
3.9362	163.594	52.6178	-59.065	-71.8351	17.7655	327.788	172.009	165.764	196.582	22.8661	169.07
3.9461	238.059	53.6451	-60.3325	-73.3253	21.671	320.493	175.36	170.374	201.236	25.7158	166.115
3.9561	320.457	52.6224	-61.5153	-74.8148	25.5334	312.87	178.562	174.826	205.711	28.5429	162.997
3.966	417.522	55.008	-62.5892	-76.2742	29.268	305.106	181.552	179.026	209.91	31.2672	159.78
3.976	523.327	58.026	-63.5756	-77.7327	32.9434	297.068	184.393	183.056	213.915	33.9223	156.396
3.9859	475.582	59.8987	-64.4546	-79.1608	36.4797	288.937	187.029	186.832	217.639	36.4367	152.91
3.9958	334	61.455	-65.2366	-80.5723	39.908	280.644	189.488	190.395	221.122	38.8229	149.285
4.0058	356.268	57.7218	-65.9282	-81.98	43.2555	272.106	191.792	193.777	224.392	41.0916	145.473
4.0157	468.929	58.3398	-66.5162	-83.3547	46.4502	263.492	193.895	196.911	227.382	43.1895	141.545
4.0256	455.722	56.4505	-67.0087	-84.709	49.5213	254.705	195.818	199.834	230.122	45.1359	137.455
4.0356	318.555	55.9314	-67.4102	-86.055	52.4936	245.642	197.576	202.574	232.637	46.9476	133.149
4.0455	169.566	56.537	-67.7139	-87.3643	55.3036	236.462	199.129	205.078	234.874	48.5908	128.705
4.0554	215.127	57.2281	-67.9258	-88.6492	57.9782	227.054	200.492	207.378	236.858	50.0902	124.074
4.0654	216.057	55.3406	-68.0484	-89.9211	60.5392	217.294	201.671	209.495	238.606	51.4671	119.199
4.0753	197.051	54.6188	-68.0811	-91.1535	62.9326	207.352	202.636	211.39	240.082	52.7047	114.172
4.0852	191.772	53.9482	-68.0278	-92.3585	65.1822	197.106	203.396	213.085	241.304	53.8299	108.94
4.0952	231.242	55.8075	-67.889	-93.5474	67.3064	186.426	203.949	214.595	242.281	54.8665	103.448
4.1051	222.457	56.4695	-67.67	-94.6959	69.2608	175.503	204.277	215.892	242.991	55.8087	97.8064
4.115	234.418	55.7736	-67.3724	-95.8159	71.0657	164.218	204.382	216.99	243.447	56.6823	91.9646
4.125	265.348	57.145	-66.9948	-96.9185	72.7356	152.438	204.256	217.897	243.649	57.5108	85.8678
4.1349	258.258	58.0479	-66.5475	-97.9816	74.2357	140.395	203.897	218.592	243.593	58.2922	79.6476
4.1449	278.468	59.3504	-66.0242	-99.027	75.5952	127.846	203.295	219.087	243.278	59.0566	73.1915
4.1548	247.248	60.3109	-65.4383	-100.034	76.7859	115.049	202.458	219.369	242.711	59.8012	66.6439
4.1647	63.5973	59.1198	-64.7877	-101.014	77.8213	101.895	201.381	219.442	241.892	60.5448	59.9592
4.1747	-1.2921	56.1087	-64.0674	-101.975	78.7086	88.2673	200.049	219.299	240.811	61.3043	53.0884
4.1846	-17.7269	57.6598	-63.2946	-102.9	79.4295	74.4656	198.49	218.939	239.49	62.0717	46.1916
4.1945	-52.1141	57.6998	-62.4649	-103.796	79.9932	60.3884	196.695	218.36	237.924	62.8598	39.2243
4.2045	-96.0324	60.4543	-61.5713	-104.672	80.4025	45.928	194.646	217.549	236.097	63.6798	32.1405
4.2144	-167.154	59.9526	-60.6342	-105.509	80.649	31.4166	192.391	216.52	234.049	64.5164	25.1078
4.2243	-219.864	57.4436	-59.6469	-106.316	80.7378	16.7567	189.918	215.264	231.769	65.3763	18.0812
4.2343	-156.428	54.6678	-58.6009	-107.096	80.6675	1.84698	187.207	213.766	229.236	66.2655	11.0157
4.2442	-129.29	56.069	-57.519	-107.832	80.4401	-12.9641	184.323	212.056	226.508	67.1613	4.07713
4.2541	-86.9621	56.8843	-56.3928	-108.53	80.0565	-27.7752	181.249	210.121	223.568	68.0661	-2.78211
4.2641	-22.4799	64.2285	-55.2122	-109.193	79.5116	-42.6859	177.966	207.942	220.392	68.981	-9.60835
4.274	67.3693	67.3458	-54.0026	-109.803	78.8179	-57.35	174.549	205.567	217.053	69.8791	-16.2457
4.284	-5.02651	63.9174	-52.7414	-110.369	77.9635	-72.0178	170.945	202.953	213.492	70.7684	-22.8109
4.2939	-100.536	64.4591	-51.4556	-110.876	76.9678	-86.3541	167.237	200.16	209.792	71.6208	-29.1585
4.3038	-180.551	67.2994	-50.1347	-111.325	75.8259	-100.469	163.404	197.171	205.927	72.4347	-35.3436
4.3138	-176.653	65.0183	-48.7668	-111.716	74.5275	-114.467	159.417	193.961	201.868	73.2068	-41.4176
4.3237	-216.105	62.9658	-47.3816	-112.037	73.1023	-128.041	155.368	190.605	197.706	73.9111	-47.2534
4.3336	-361.927	60.5116	-45.9676	-112.288	71.5425	-141.309	151.23	187.082	193.411	74.5453	-52.91
4.3436	-337.796	60.2993	-44.5129	-112.469	69.835	-154.38	146.969	183.365	188.949	75.105	-58.4418
4.3535	-238.463	59.8085	-43.049	-112.571	68.0192	-166.981	142.68	179.54	184.419	75.5696	-63.7405
4.3634	-128.79	57.5966	-41.5644	-112.596	66.0845	-179.234	138.329	175.582	179.785	75.9371	-68.8669
4.3734	-87.8759	57.4284	-40.047	-112.541	64.0154	-191.254	133.878	171.46	175.009	76.2021	-73.8766
4.3833	-71.9154	56.4557	-38.5304	-112.405	61.8598	-202.797	129.422	167.267	170.192	76.3526	-78.6774
4.3932	-169.492	55.4051	-37.0029	-112.19	59.6042	-213.989	124.92	162.973	165.296	76.3863	-83.329
4.4032	-161.899	55.6793	-35.4526	-111.893	57.2312	-224.94	120.33	158.542	160.274	76.2969	-87.8858
4.4131	-40.8402	54.0275	-33.9144	-111.521	54.7954	-235.438	115.746	154.071	155.232	76.0824	-92.2665
4.423	95.3588	55.0462	-32.3765	-111.075	52.2805	-245.6	111.123	149.523	150.123	75.7398	-96.5269
4.433	-22.9892	57.9225	-30.8274	-110.553	49.6672	-255.531	106.414	144.859	144.899	75.2616	-100.717
4.4429	-334.793	58.2584	-29.3021	-109.969	47.015	-265.039	101.713	140.175	139.666	74.6561	-104.762
4.4529	-505.455	60.6547	-27.7736	-109.317	44.2775	-274.322	96.9249	135.381	134.318	73.9107	-108.751
4.4628	-435.889	61.8006	-26.2765	-108.615	41.5163	-283.198	92.1435	130.576	128.964	73.0405	-112.608
4.4727	-215.274	65.4297	-24.7989	-107.864	38.7111	-291.765	87.3206	125.713	123.551	72.0397	-116.379
4.4827	-173.339	61.9052	-23.3297	-107.06	35.8395	-300.105	82.4061	120.745	118.022	70.8978	-120.103
4.4926	-233.793	56.9068	-21.9015	-106.226	32.9651	-308.05	77.4979	115.769	112.487	69.6397	-123.705
4.5025	-289.702	59.2354	-20.5025	-105.361	30.0654	-315.681	72.5475	110.737	106.891	68.2573	-127.222
4.5125	-271.707	57.3551	-19.1216	-104.462	27.1166	-323.064	67.5052	105.596	101.177	66.738	-130.685
4.5224	-237.575	57.8315	-17.7885	-103.551	24.1829	-330.045	62.474	100.448	95.4584	65.1159	-134.02
4.5323	-234.343	58.6155	-16.4911	-102.625	21.24	-336.688	57.4064	95.2402	89.6793	63.3805	-137.255
4.5423	-245.208	58.1886	-15.2183	-101.679	18.2631	-343.044	52.2552	89.9198	83.7819	61.5172	-140.414
4.5522	-191.67	59.6184	-13.9965	-100.735	15.3162	-348.975	47.1284	84.5929	77.8867	59.5684	-143.425
4.5621	-268.653	58.8858	-12.8133	-99.7862	12.374	-354.532	41.9811	79.2075	71.938	57.5214	-146.311
4.5721	-364.553	57.0153	-11.6574	-98.8241	9.41112	-359.752	36.7685	73.71	65.8797	55.3599	-149.088
4.582	-325.139	57.6652	-10.5517	-97.8683	6.49087	-364.517	31.6035	68.2132	59.8383	53.1336	-151.69
4.5919	-273.715	57.11	-9.48368	-96.9084	3.58757	-368.868	26.4434	62.6662	53.7603	50.8277	-154.136
4.6019	-402.941	60.2941	-8.44222	-95.9328	0.67618	-372.832	21.2463	57.0175	47.5917	48.4246	-156.436
4.6118	-559.479	63.9043	-7.44677	-94.9578	-2.18109	-376.317	16.1272	51.3863	41.465	45.9795	-158.536
4.6218	-674.603	63.4744	-6.47565	-93.9597	-5.03787	-379.383	10.994	45.6666	35.2666	43.4504	-160.467
4.6317	-667.611	60.5231	-5.5465	-92.9535	-7.83287	-381.961	5.96091	39.9814	29.1314	40.8949	-162.184
4.6416	-491.929	61.0649	-4.64752	-91.9234	-10.5906	-384.078	0.98781	34.2833	23.0092	38.2952	-163.697
4.6516	-400.773	62.1422	-3.76807	-90.8523	-13.3339	-385.742	-3.96312	28.5253	16.8509	35.6316	-165.014
4.6615	-466.358	63.0423	-2.92365	-89.7545	-16.0032	-386.918	-8.7819	22.834	10.7923	32.964	-166.103
4.6714	-484.459	64.7921	-2.10332	-88.6122	-18.6216	-387.622	-13.5081	17.1636	4.78475	30.2722	-166.974
4.6814	-412.629	67.9231	-1.29715	-87.4055	-21.2096	-387.854	-18.1783	11.4695	-1.21862	27.5348	-167.63
4.6913	-385.744	63.6198	-0.51941	-86.1512	-23.7104	-387.61	-22.6903	5.87822	-7.08494	24.8115	-168.057
4.7012	-335.921	63.7268	0.2398	-84.8302	-26.145	-386.899	-27.0838	0.34467	-12.8623	22.0796	-168.261
4.7112	-335.893	64.7735	0.9894	-83.4211	-28.5314	-385.707	-31.3948	-5.17402	-18.596	19.3151	-168.245
4.7211	-404.943	66.2009	1.71573	-81.9456	-30.8165	-384.065	-35.5317	-10.556	-24.1604	16.576	-168.009
4.731	-471.506	66.0446	2.42747	-80.3845	-33.019	-381.965	-39.5342	-15.8463	-29.6036	13.8367	-167.558
4.741	-620.483	68.9862	3.13246	-78.7156	-35.1544	-379.384	-43.438	-21.0871	-34.9701	11.0703	-166.888
4.7509	-672.633	69.7929	3.81724	-76.9684	-37.1746	-376.379	-47.1635	-26.1649	-40.1451	8.33214	-166.019
4.7609	-595.81	69.8571	4.49606	-75.1045	-39.1151	-372.894	-50.7855	-31.1747	-45.2271	5.56573	-164.938
4.7708	-486.051	69.9444	5.15554	-73.1593	-40.932	-369.003	-54.2326	-36.0103	-50.1099	2.82457	-163.674
4.7807	-484.843	66.4963	5.80256	-71.1138	-42.6406	-364.677	-57.5433	-40.7175	-54.842	0.07829	-162.224
4.7907	-514.95	66.3945	6.4433	-68.9459	-44.252	-359.871	-60.7518	-45.3386	-59.4672	-2.70437	-160.577
4.8006	-549.552	68.6827	7.06471	-66.7004	-45.7299	-354.684	-63.7974	-49.779	-63.8929	-5.47168	-158.775
4.8105	-604.043	68.6118	7.6729	-64.3583	-47.0876	-349.075	-66.717	-54.085	-68.1671	-8.25569	-156.809
4.8205	-640.378	69.0056	8.27342	-61.8976	-48.3338	-342.984	-69.5425	-58.2985	-72.3332	-11.0893	-154.665
4.8304	-721.728	69.248	8.85386	-59.3715	-49.4412	-336.539	-72.2223	-62.3369	-76.3113	-13.9204	-152.395
4.8403	-700.371	71.5277	9.41994	-56.7606	-50.4209	-329.686	-74.79	-66.2455	-80.1481	-16.7813	-149.986
4.8503	-657.587	71.266	9.97688	-54.0422	-51.2795	-322.354	-77.2748	-70.0652	-83.8855	-19.7053	-147.419
4.8602	-674.631	71.8566	10.5134	-51.2766	-51.9993	-314.699	-79.6317	-73.7236	-87.4545	-22.6371	-144.755
4.8701	-616.77	73.1026	11.035	-48.4425	-52.5893	-306.657	-81.8905	-77.2642	-90.8993	-25.6079	-141.976
4.8801	-702.507	72.8599	11.5471	-45.5164	-53.0541	-298.15	-84.0764	-80.7255	-94.2592	-28.6497	-139.061
4.89	-887.74	72.6381	12.0396	-42.5626	-53.3854	-289.361	-86.1493	-84.0433	-97.4733	-31.7016	-136.076
4.8999	-953.872	73.8815	12.5183	-39.5579	-53.5902	-280.22	-88.1345	-87.2575	-100.582	-34.7925	-132.999
4.9099	-811.241	71.5683	12.9887	-36.4763	-53.6708	-270.645	-90.0531	-90.4034	-103.621	-37.9515	-129.806
4.9198	-604.267	72.8879	13.4423	-33.3846	-53.6282	-260.844	-91.8686	-93.4222	-106.535	-41.1111	-126.567
4.9298	-470.46	70.4615	13.8894	-30.2246	-53.4645	-250.64	-93.6189	-96.3787	-109.388	-44.3291	-123.224
4.9397	-537.178	73.625	14.3226	-27.063	-53.1863	-240.256	-95.2697	-99.2166	-112.126	-47.5338	-119.85
4.9496	-410.942	76.4574	14.7479	-23.8716	-52.7964	-229.617	-96.8391	-101.968	-114.782	-50.7483	-116.418
4.9596	-321.043	78.0772	15.1713	-20.6197	-52.2927	-218.633	-98.3415	-104.662	-117.383	-53.9949	-112.897
4.9695	-434.975	77.16	15.586	-17.3739	-51.6896	-207.552	-99.7462	-107.244	-119.879	-57.197	-109.363
4.9794	-585.42	76.407	15.9983	-14.1025	-50.9864	-196.289	-101.068	-109.742	-122.297	-60.3744	-105.786
4.9894	-643.602	79.8884	16.4144	-10.772	-50.1789	-184.757	-102.317	-112.18	-124.659	-63.5451	-102.131
4.9993	-492.996	79.0267	16.8278	-7.4482	-49.2872	-173.212	-103.468	-114.508	-126.916	-66.6315	-98.4756
5.0092	-672.133	77.4842	17.2448	-4.09664	-48.3077	-161.567	-104.533	-116.747	-129.091	-69.6506	-94.7854
5.0192	-696.601	78.7112	17.6715	-0.68112	-47.2333	-149.729	-105.519	-118.918	-131.202	-72.6171	-91.0245
5.0291	-571.162	76.966	18.1012	2.73244	-46.0892	-137.96	-106.406	-120.973	-133.201	-75.4567	-87.2693
5.039	-371.954	79.1483	18.5399	6.18069	-44.8689	-126.167	-107.204	-122.932	-135.108	-78.1852	-83.4828
5.049	-258.125	81.2237	18.9935	9.70196	-43.5623	-114.251	-107.919	-124.81	-136.935	-80.8145	-79.6264
5.0589	-234.42	82.476	19.4544	13.2288	-42.1989	-102.473	-108.537	-126.565	-138.642	-83.279	-75.7767
5.0688	-196.976	86.3024	19.9281	16.7994	-40.7693	-90.7306	-109.065	-128.214	-140.242	-85.594	-71.8947
5.0788	-163.479	83.3917	20.4207	20.4532	-39.261	-78.9229	-109.507	-129.767	-141.745	-87.77	-67.9394
5.0887	-327.362	82.6815	20.9227	24.1198	-37.7071	-67.2999	-109.857	-131.192	-143.117	-89.7543	-63.9888
5.0987	-410.141	81.3327	21.4449	27.8758	-36.0791	-55.6387	-110.122	-132.513	-144.381	-91.5795	-59.9618
5.1086	-430.738	78.6833	21.9769	31.6478	-34.4124	-44.182	-110.299	-133.702	-145.507	-93.2034	-55.9375
5.1185	-393.568	75.5764	22.5238	35.4744	-32.6937	-32.8201	-110.393	-134.771	-146.507	-94.6412	-51.875
5.1285	-382.993	81.5836	23.0911	39.3958	-30.9075	-21.4451	-110.406	-135.727	-147.384	-95.9024	-47.7319
5.1384	-314.528	86.0555	23.6669	43.3336	-29.0925	-10.2884	-110.339	-136.55	-148.119	-96.9614	-43.5909
5.1483	-322.337	86.5642	24.256	47.3261	-27.2338	0.76183	-110.197	-137.25	-148.721	-97.833	-39.411
5.1583	-178.356	82.094	24.8638	51.4129	-25.3151	11.8144	-109.978	-137.832	-149.192	-98.526	-35.1505
5.1682	-137.945	81.578	25.4769	55.5101	-23.378	22.6479	-109.691	-138.284	-149.523	-99.031	-30.8962
5.1781	-191.133	87.2129	26.1002	59.6554	-21.4067	33.3732	-109.335	-138.616	-149.72	-99.3613	-26.6083
5.1881	41.7216	81.0695	26.7387	63.8875	-19.3846	44.0973	-108.909	-138.828	-149.785	-99.5245	-22.2463
5.198	33.2801	79.6079	27.3784	68.1173	-17.3558	54.6056	-108.424	-138.921	-149.719	-99.5248	-17.9017
5.2079	82.7136	82.8021	28.0239	72.3816	-15.3042	65.0057	-107.878	-138.898	-149.525	-99.3732	-13.536
5.2179	78.4189	82.1944	28.6803	76.7181	-13.2132	75.4	-107.267	-138.761	-149.204	-99.0748	-9.11043
5.2278	37.0962	80.7907	29.3329	81.0335	-11.129	85.5788	-106.605	-138.516	-148.766	-98.6446	-4.72005
5.2378	239.321	82.2229	29.9931	85.4077	-9.01443	95.745	-105.88	-138.162	-148.207	-98.0834	-0.28324
5.2477	325.495	85.6975	30.646	89.7456	-6.91662	105.692	-105.109	-137.71	-147.543	-97.4116	4.10373
5.2576	210.968	84.5632	31.2965	94.0829	-4.81954	115.516	-104.287	-137.162	-146.775	-96.633	8.47751
5.2676	266.327	84.8325	31.9494	98.4548	-2.70728	125.31	-103.405	-136.514	-145.899	-95.7467	12.874
5.2775	122.853	86.5549	32.5898	102.765	-0.62741	134.872	-102.482	-135.785	-144.938	-94.7783	17.1972
5.2874	0.87889	85.9943	33.2227	107.049	1.43594	144.292	-101.513	-134.973	-143.891	-93.7266	21.4834
5.2974	160.191	84.921	33.8524	111.339	3.49796	153.655	-100.486	-134.074	-142.752	-92.5865	25.7677
5.3073	284.647	86.6226	34.4646	115.541	5.51212	162.766	-99.4248	-133.111	-141.549	-91.3864	29.9572
5.3172	355.597	85.4179	35.0637	119.689	7.49401	171.71	-98.3204	-132.082	-140.279	-90.1203	34.0885
5.3272	294.345	85.7895	35.6539	123.815	9.45811	180.566	-97.1628	-130.979	-138.932	-88.7786	38.1966
5.3371	73.5885	93.1668	36.2214	127.826	11.3603	189.149	-95.9769	-129.829	-137.543	-87.3915	42.1941
5.347	200.19	113.964	36.7702	131.755	13.2159	197.539	-94.7537	-128.629	-136.102	-85.9487	46.1182
5.357	327.86	93.4802	37.3037	135.633	15.0386	205.811	-93.4824	-127.369	-134.6	-84.4367	50.0041
5.3669	326.13	95.5217	37.8092	139.373	16.788	213.791	-92.1912	-126.08	-133.071	-82.8871	53.7715
5.3768	113.534	98.1122	38.2901	143.006	18.4791	221.556	-90.8703	-124.754	-131.506	-81.2859	57.4579
5.3868	-152.884	93.8475	38.7488	146.559	20.1247	229.176	-89.5091	-123.382	-129.892	-79.6167	61.0984
5.3967	-75.7889	89.5859	39.174	149.954	21.6891	236.492	-88.138	-121.995	-128.264	-77.9129	64.6201
5.4067	-40.344	102.54	39.5722	153.253	23.2015	243.646	-86.7329	-120.569	-126.592	-76.1397	68.0943
5.4166	-208.687	104.071	39.9334	156.383	24.6295	250.492	-85.3254	-119.137	-124.913	-74.3321	71.4525
5.4265	-48.2529	119.614	40.2595	159.371	25.9869	257.097	-83.9052	-117.686	-123.21	-72.472	74.7306
5.4365	28.6257	120.772	40.5513	162.24	27.285	263.52	-82.4614	-116.205	-121.47	-70.5389	77.9619
5.4464	430.53	98.7178	40.8009	164.928	28.497	269.627	-81.0265	-114.724	-119.725	-68.5708	81.0827
5.4563	117.618	100.806	41.0096	167.459	29.6355	275.479	-79.5895	-113.229	-117.96	-66.5476	84.1266
5.4663	-112.233	105.494	41.1768	169.854	30.7106	281.126	-78.1391	-111.707	-116.156	-64.447	87.1235
5.4762	-22.8922	102.988	41.2976	172.059	31.7005	286.448	-76.7072	-110.186	-114.348	-62.3101	90.0134
5.4861	90.0804	107.165	41.3722	174.099	32.6166	291.496	-75.2819	-108.651	-112.517	-60.1151	92.8259
5.4961	69.315	103.633	41.3993	175.987	33.4672	296.306	-73.8511	-107.084	-110.642	-57.8379	95.5864
5.506	-27.075	107.47	41.3771	177.684	34.2356	300.772	-72.4451	-105.514	-108.758	-55.523	98.2376
5.5159	-91.647	107.476	41.305	179.209	34.9313	304.934	-71.0506	-103.922	-106.844	-53.1468	100.804
5.5259	-228.968	106.229	41.1806	180.573	35.5605	308.814	-69.6543	-102.287	-104.877	-50.6831	103.306
5.5358	-104.589	112.645	41.0058	181.748	36.1113	312.32	-68.2843	-100.64	-102.894	-48.1799	105.689
5.5457	267.271	120.746	40.7793	182.749	36.5908	315.478	-66.9257	-98.9572	-100.872	-45.6116	107.971
5.5557	335.376	125.736	40.4976	183.581	37.0033	318.298	-65.564	-97.2178	-98.7856	-42.95	110.169
5.5656	374.143	149.221	40.1666	184.23	37.3408	320.705	-64.2245	-95.4507	-96.674	-40.2471	112.232
5.5756	383.523	147.045	39.7797	184.708	37.6105	322.73	-62.8778	-93.615	-94.4908	-37.4469	114.193
5.5855	255.487	161.039	39.3452	185.006	37.8073	324.315	-61.5481	-91.7421	-92.2765	-34.6043	116.005
5.5954	136.696	110.378	38.86	185.13	37.9344	325.465	-60.2184	-89.8088	-90.0067	-31.6907	117.682
5.6054	-42.9811	110.543	38.3195	185.08	37.9919	326.168	-58.8718	-87.79	-87.6548	-28.675	119.231
5.6153	231.956	111.581	37.7353	184.855	37.9789	326.395	-57.5312	-85.7215	-85.2655	-25.617	120.614
5.6252	549.784	113.021	37.1034	184.459	37.8961	326.143	-56.1788	-83.5801	-82.8137	-22.4873	121.84
5.6352	291.498	112.606	36.418	183.882	37.7416	325.39	-54.7966	-81.3398	-80.2723	-19.2537	122.915
5.6451	79.1152	111.826	35.6941	183.138	37.5185	324.145	-53.4077	-79.0432	-77.6912	-15.9825	123.813
5.655	164.959	116.354	34.9264	182.222	37.2254	322.395	-51.9942	-76.6669	-75.0451	-12.6437	124.541
5.665	156.92	120.07	34.108	181.12	36.8584	320.116	-50.537	-74.1852	-72.3066	-9.2058	125.103
5.6749	96.9161	120.61	33.2567	179.855	36.4248	317.355	-49.0615	-71.6484	-69.5312	-5.74156	125.486
5.6848	19.9697	123.482	32.3659	178.415	35.9218	314.097	-47.5495	-69.0335	-66.6936	-2.22202	125.697
5.6948	173.58	126.596	31.4274	176.783	35.3435	310.313	-45.9819	-66.3154	-63.7663	1.38298	125.738
5.7047	110.197	120.489	30.4613	174.99	34.7022	306.092	-44.3872	-63.5518	-60.8106	4.99399	125.61
5.7147	261.77	117.652	29.4493	172.998	33.9857	301.367	-42.7309	-60.6912	-57.7701	8.67538	125.316
5.7246	338.99	125.397	28.413	170.847	33.2095	296.254	-41.0444	-57.7959	-54.7093	12.344	124.867
5.7345	157.076	133.672	27.3435	168.515	32.3683	290.733	-39.3102	-54.8433	-51.6025	16.026	124.267
5.7445	44.2142	136.344	26.2305	165.976	31.4541	284.768	-37.5095	-51.809	-48.4221	19.7471	123.515
5.7544	230.391	139.275	25.0973	163.278	30.4875	278.51	-35.6784	-48.7604	-45.2367	23.4205	122.632
5.7643	-240.964	143.323	23.9337	160.397	29.4618	271.932	-33.7999	-45.6744	-42.0198	27.0706	121.621
5.7743	-486.558	167.857	22.7284	157.3	28.3686	264.994	-31.8554	-42.5265	-38.7438	30.7201	120.477
5.7842	472.168	170.085	21.5064	154.048	27.2327	257.87	-29.8858	-39.3866	-35.4796	34.2822	119.231
5.7941	83.2084	168.182	20.2563	150.611	26.0467	250.522	-27.8743	-36.2305	-32.1997	37.7799	117.88
5.8041	-60.9201	170.696	18.9659	146.952	24.8015	242.907	-25.8026	-33.0326	-28.876	41.2336	116.415
5.814	575.896	167.003	17.6619	143.144	23.5258	235.207	-23.7157	-29.8634	-25.58	44.5608	114.873
5.8239	661.981	171.405	16.3321	139.155	22.2114	227.375	-21.5966	-26.6964	-22.2832	47.7839	113.244
5.8339	-457.733	172.695	14.9637	134.942	20.8489	219.355	-19.4274	-23.5049	-18.9568	50.9219	111.516
5.8438	-641.29	149.844	13.5849	130.593	19.4698	211.333	-17.2556	-20.3572	-15.6713	53.9012	109.728
5.8537	-4.67505	169.438	12.1832	126.07	18.0652	203.247	-15.064	-17.2251	-12.3969	56.7446	107.865
5.8637	-114.017	159.565	10.7452	121.328	16.6252	195.032	-12.8348	-14.0801	-9.10399	59.4705	105.91
5.8736	205.608	145.062	9.30102	116.468	15.1831	186.864	-10.6168	-10.9874	-5.86109	62.0183	103.903
5.8836	598.5	162.385	7.82292	111.395	13.7146	178.589	-8.36991	-7.88602	-2.60492	64.4346	101.804
5.8935	156.561	172.206	6.34208	106.219	12.2534	170.377	-6.14322	-4.83896	0.59761	66.6685	99.6556
5.9034	303.405	169.678	4.8456	100.896	10.7895	162.148	-3.91844	-1.81533	3.77786	68.744	97.4362
5.9134	626.552	157.541	3.32014	95.3767	9.31218	153.818	-1.6771	1.21525	6.96667	70.6807	95.1217
5.9233	454.688	153.043	1.79837	89.78	7.8552	145.551	0.53229	4.19275	10.0997	72.4427	92.7577
5.9332	271.362	160.798	0.26743	84.0597	6.40757	137.26	2.72883	7.14845	13.2087	74.0546	90.3211
5.9432	4.14069	160.098	-1.28572	78.1649	4.95851	128.852	4.93142	10.1129	16.3247	75.5364	87.786
5.9531	170.411	142.611	-2.82733	72.2229	3.54037	120.49	7.09329	13.0279	19.3855	76.866	85.2035
5.963	467.449	185.541	-4.37009	66.1846	2.14166	112.08	9.23421	15.924	22.4226	78.0674	82.5499
5.973	782.155	193.809	-5.9266	59.9974	0.75139	103.532	11.3735	18.831	25.4668	79.1604	79.7994
5.9829	-297.554	210.189	-7.46263	53.795	-0.60013	95.0077	13.4667	21.6913	28.4574	80.1333	77.0103
5.9928	-185.104	207.232	-8.99063	47.5257	-1.92469	86.4183	15.534	24.5339	31.4251	81.008	74.1596
6.0028	213.281	206.339	-10.5226	41.1353	-3.2333	77.6722	17.5951	27.387	34.3996	81.8027	71.2231
6.0127	90.3068	159.195	-12.0247	34.7616	-4.49812	68.9436	19.608	30.1924	37.3214	82.5118	68.2659
6.0226	-242.038	187.85	-13.5091	28.3506	-5.73095	60.1468	21.5932	32.9774	40.2198	83.1534	65.2666
6.0326	-32.5644	160.2	-14.987	21.8468	-6.94258	51.1966	23.5702	35.7675	43.1232	83.7424	62.2029
6.0425	64.2088	160.82	-16.4259	15.3897	-8.10777	42.2795	25.4996	38.5044	45.9724	84.2752	59.1456
6.0525	-90.0192	166.236	-17.8514	8.85843	-9.24925	33.2258	27.4208	41.2403	48.8237	84.7695	56.043
6.0624	301.167	179.894	-19.2322	2.39252	-10.3435	24.2299	29.2959	43.9166	51.6185	85.221	52.968
6.0723	-13.9861	161.979	-20.5796	-4.06456	-11.4017	15.2174	31.1447	46.5572	54.3834	85.639	49.9002
6.0823	187.881	160.867	-21.9039	-10.5693	-12.4334	6.11558	32.9862	49.1836	57.1437	86.0296	46.8196
6.0922	-33.8631	194.473	-23.1761	-16.9833	-13.4177	-2.87298	34.7844	51.7388	59.8415	86.3859	43.7985
6.1021	-194.764	195.15	-24.407	-23.3637	-14.3646	-11.8176	36.5584	54.2449	62.502	86.7112	40.8156
6.1121	220.388	193.407	-25.6061	-29.7667	-15.283	-20.7844	38.3265	56.7218	65.1484	87.0057	37.8508
6.122	147.588	197.951	-26.7474	-36.0565	-16.1541	-29.5704	40.0538	59.1154	67.7246	87.2598	34.9716
6.1319	198.216	199.551	-27.8411	-42.2901	-16.9869	-38.242	41.7585	61.4466	70.2541	87.4713	32.1548
6.1419	-279.746	191.333	-28.896	-48.5223	-17.7889	-46.8617	43.4579	63.7342	72.7582	87.6352	29.3785
6.1518	-299.052	219.857	-29.8892	-54.6214	-18.5435	-55.2348	45.1181	65.9289	75.1835	87.7409	26.7022
6.1617	-313.035	263.357	-30.8304	-60.643	-19.2586	-63.4279	46.756	68.0511	77.552	87.7823	24.1001
6.1717	454.725	223.126	-31.727	-66.6401	-19.9401	-71.5022	48.3876	70.1186	79.8835	87.7501	21.5478
6.1816	-607.867	200.953	-32.5603	-72.4857	-20.5739	-79.2799	49.9796	72.0883	82.1282	87.636	19.0952
6.1916	-746.375	204.333	-33.3462	-78.2913	-21.172	-86.9044	51.5634	73.9986	84.3283	87.4291	16.6903
6.2015	-622.992	238.669	-34.0684	-83.934	-21.722	-94.2124	53.1062	75.8109	86.437	87.125	14.3771
6.2114	544.98	222.687	-34.7347	-89.466	-22.2293	-101.274	54.6227	77.5445	88.474	86.7143	12.1259
6.2214	279.873	195.571	-35.3504	-94.9349	-22.6977	-108.151	56.1262	79.2162	90.4565	86.1842	9.90841
6.2313	250.396	191.22	-35.9033	-100.225	-23.1171	-114.705	57.5849	80.7935	92.3424	85.5393	7.76164
6.2412	372.719	205.15	-36.3996	-105.385	-23.492	-121.007	59.012	82.2948	94.1501	84.7702	5.65537
6.2512	-601.935	208.218	-36.8436	-110.459	-23.8248	-127.12	60.419	83.7357	95.8948	83.8637	3.56066
6.2611	-126.234	203.985	-37.2266	-115.339	-24.1085	-132.928	61.7755	85.0891	97.5401	82.8359	1.5112
6.271	203.987	210.842	-37.5534	-120.071	-24.3463	-138.499	63.0931	86.3717	99.1024	81.6781	-0.52195
6.281	815.054	232.886	-37.8269	-124.694	-24.5397	-143.895	64.382	87.597	100.595	80.3775	-2.56646
6.2909	269.205	246.768	-38.0421	-129.111	-24.6848	-149.019	65.6134	88.7424	101.987	78.9627	-4.58792
6.3008	872.098	226.796	-38.2025	-133.364	-24.7839	-153.934	66.7979	89.8217	103.293	77.4254	-6.61216
6.3108	-927.073	216.954	-38.3093	-137.487	-24.8375	-158.697	67.9437	90.8461	104.523	75.7534	-8.66379
6.3207	-944.233	235.938	-38.3611	-141.394	-24.8452	-163.222	69.0253	91.7957	105.653	73.9866	-10.7044
6.3306	-315.346	223.784	-38.3599	-145.123	-24.8083	-167.566	70.0515	92.6814	106.694	72.1165	-12.7555
6.3406	-293.853	240.029	-38.3056	-148.703	-24.7266	-171.776	71.0293	93.511	107.655	70.1309	-14.8376
6.3505	-578.954	204.084	-38.2002	-152.061	-24.603	-175.774	71.9367	94.2671	108.515	68.0784	-16.9066
6.3605	-64.0518	219.382	-38.0424	-155.261	-24.4361	-179.643	72.7896	94.9637	109.291	65.9271	-19.0007
6.3704	373.685	209.468	-37.8364	-158.236	-24.2309	-183.307	73.5691	95.5851	109.967	63.7294	-21.0727
6.3803	-72.9502	228.379	-37.5818	-161.017	-23.9872	-186.804	74.282	96.1365	110.55	61.4734	-23.1369
6.3903	-1163.5	218.752	-37.2764	-163.627	-23.704	-190.164	74.9329	96.6197	111.044	59.1448	-25.2064
6.4002	-811.08	212.175	-36.9276	-166.012	-23.3888	-193.313	75.5076	97.0223	111.438	56.7988	-27.231
6.4101	-111.094	208.394	-36.5337	-168.198	-23.0408	-196.279	76.012	97.3464	111.737	54.4202	-29.2224
6.4201	-487.63	211.677	-36.0915	-170.204	-22.6582	-199.079	76.4493	97.5907	111.94	51.9916	-31.1903
6.43	-99.5631	197.066	-35.6112	-171.99	-22.2507	-201.648	76.8103	97.7472	112.044	49.5679	-33.0857
6.4399	-909.269	207.101	-35.09	-173.576	-21.8168	-204.002	77.0999	97.8157	112.051	47.1301	-34.919
6.4499	-806.283	203.978	-34.5239	-174.976	-21.354	-206.15	77.3199	97.7925	111.957	44.6574	-36.6986
6.4598	-895.295	215.083	-33.9256	-176.162	-20.8736	-208.036	77.4665	97.6757	111.765	42.2025	-38.3806
6.4697	-452.312	216.943	-33.2916	-177.15	-20.3733	-209.671	77.543	97.4633	111.474	39.7426	-39.9761
6.4797	-472.696	229.93	-32.6166	-177.95	-19.8498	-211.056	77.5502	97.1502	111.079	37.2536	-41.4935
6.4896	-859.693	237.759	-31.9161	-178.544	-19.3156	-212.151	77.4892	96.7415	110.588	34.7855	-42.8977
6.4995	372.728	251.855	-31.1854	-178.945	-18.7676	-212.964	77.3618	96.2344	109.999	32.3126	-44.2013
6.5095	-912.815	226.59	-30.4187	-179.156	-18.2018	-213.491	77.1675	95.6227	109.305	29.8083	-45.4142
6.5194	-185.928	222.638	-29.6335	-179.172	-17.6312	-213.714	76.9118	94.9197	108.52	27.3207	-46.5118
6.5294	-98.6435	237.151	-28.8159	-178.998	-17.0461	-213.636	76.5916	94.113	107.63	24.7974	-47.5178
6.5393	-403.43	235.903	-27.9844	-178.638	-16.4597	-213.257	76.2152	93.2213	106.656	22.2861	-48.4149
6.5492	-538.215	249.692	-27.1333	-178.093	-15.8675	-212.578	75.782	92.2404	105.589	19.7593	-49.2177

## Sheet: Suppl. Fig. 10
q	q*DADS3	q*std	q*(f)	q*(g)	q*(h)	q*(i)	q*(j)	q*(k)	q*(l)
1.7504	67.7667	162.264	309.205	-237.719	575.837	258.853	857.639	455.26	48.2775
1.7604	66.7379	160.777	308.763	-272.24	590.733	236.434	830.076	443.455	37.0802
1.7703	101.721	159.082	307.96	-305.932	604.589	214.676	803.063	431.762	25.7009
1.7802	114.702	157.682	306.789	-339.077	617.456	193.4	776.384	420.086	14.1073
1.7902	167.905	157.015	305.23	-371.935	629.348	172.435	749.826	408.332	2.25007
1.8001	152.407	157.084	303.311	-403.784	639.934	152.221	723.959	396.753	-9.57251
1.81	122.979	156.46	301.015	-434.894	649.259	132.546	698.538	385.247	-21.4276
1.82	91.5652	154.836	298.312	-465.507	657.327	113.201	673.314	373.706	-33.394
1.8299	69.1285	154.208	295.252	-494.952	663.922	94.5304	648.776	362.366	-45.2014
1.8398	13.3607	153.3	291.808	-523.484	669.093	76.2742	624.629	351.109	-56.9487
1.8498	-70.0811	153.651	287.94	-551.322	672.848	58.1652	600.575	339.816	-68.7422
1.8597	-25.1665	153.625	283.722	-577.858	675.106	40.4556	577.015	328.698	-80.343
1.8696	39.3619	152.022	279.117	-603.326	675.919	22.834	553.61	317.625	-91.8743
1.8796	69.5114	150.933	274.073	-627.921	675.3	4.97518	530.013	306.467	-103.463
1.8895	50.5107	149.533	268.69	-651.107	673.297	-12.9238	506.572	295.421	-114.893
1.8994	9.63573	148.745	262.92	-673.095	669.957	-31.208	482.924	284.352	-126.301
1.9094	-32.8213	147.893	256.7	-694.051	665.283	-50.241	458.693	273.124	-137.824
1.9193	5.27671	147.699	250.155	-713.52	659.431	-69.8106	434.236	261.936	-149.252
1.9293	15.1339	147.394	243.155	-731.863	652.346	-90.4736	408.938	250.54	-160.84
1.9392	63.2389	147.138	235.843	-748.684	644.236	-111.96	383.197	239.147	-172.372
1.9491	102.94	146.628	228.152	-764.148	635.099	-134.593	356.675	227.627	-183.978
1.9591	152.925	145.685	220.004	-778.366	624.885	-158.714	329.023	215.854	-195.784
1.969	135.983	145.559	211.563	-791.037	613.85	-183.901	300.753	204.057	-207.556
1.9789	118.678	146	202.756	-802.291	601.942	-210.414	271.575	192.12	-219.405
1.9889	37.5863	145.899	193.493	-812.208	589.06	-238.524	241.196	179.926	-231.438
1.9988	-13.4587	145.91	183.963	-820.579	575.487	-267.611	210.266	167.729	-243.39
2.0087	-57.6597	145.055	174.083	-827.505	561.112	-297.846	178.557	155.423	-255.352
2.0187	-55.2511	143.799	163.753	-833.03	545.782	-329.406	145.84	142.901	-267.402
2.0286	-91.574	142.727	153.189	-837.042	529.796	-361.473	112.897	130.437	-279.253
2.0385	-86.3923	142.713	142.295	-839.608	512.993	-394.133	79.552	117.929	-290.97
2.0485	-71.5246	142.726	130.965	-840.736	495.167	-427.466	45.635	105.28	-302.61
2.0584	-44.8986	143.54	119.436	-840.413	476.651	-460.519	12.0091	92.7673	-313.873
2.0684	-10.7086	143.464	107.483	-838.646	457.041	-493.649	-21.8073	80.1675	-324.918
2.0783	1.40715	144.347	95.3566	-835.483	436.7	-525.874	-54.9373	67.7587	-335.454
2.0882	-1.41246	143.432	82.9494	-830.932	415.409	-557.206	-87.5221	55.4392	-345.524
2.0982	-80.3425	142.672	70.1435	-824.947	392.917	-587.626	-119.686	43.1089	-355.154
2.1081	-89.2945	142.158	57.2074	-817.672	369.657	-616.218	-150.603	31.0345	-364.085
2.118	-107.444	142.189	44.0271	-809.077	345.401	-643.011	-180.432	19.1094	-372.36
2.128	-146.163	142.298	30.4798	-799.087	319.895	-667.991	-209.308	7.2296	-379.997
2.1379	-111.996	141.642	16.8504	-787.931	293.662	-690.438	-236.528	-4.35586	-386.8
2.1478	-69.0186	140.968	3.01955	-775.55	266.483	-710.44	-262.292	-15.7582	-392.813
2.1578	3.69307	140.635	-11.1399	-761.834	238.111	-728.034	-286.765	-27.0838	-398.06
2.1677	15.0676	140.447	-25.3285	-747.098	209.171	-742.792	-309.418	-38.1021	-402.421
2.1776	-29.5887	140.623	-39.6703	-731.249	179.456	-754.882	-330.493	-48.9251	-405.949
2.1876	-126.48	140.188	-54.2949	-714.151	148.738	-764.419	-350.196	-59.6576	-408.674
2.1975	-205.318	139.999	-68.8917	-696.192	117.729	-771.298	-368.178	-70.0843	-410.559
2.2074	-164.044	140.161	-83.588	-677.249	86.2328	-775.763	-384.714	-80.3122	-411.663
2.2174	-132.895	141.095	-98.5142	-657.164	54.0404	-778.007	-400.041	-90.44	-412.022
2.2273	-75.7367	141.112	-113.352	-636.387	21.919	-778.206	-413.962	-100.262	-411.673
2.2373	-37.2905	141.31	-128.381	-614.548	-10.6517	-776.623	-426.883	-109.973	-410.66
2.2472	25.1679	141.645	-143.279	-592.134	-42.8917	-773.57	-438.68	-119.371	-409.058
2.2571	-18.6354	140.817	-158.176	-568.983	-75	-769.334	-449.622	-128.546	-406.917
2.2671	-110.775	141.36	-173.2	-544.902	-107.174	-764.16	-459.946	-137.578	-404.269
2.277	-180.606	141.168	-188.029	-520.426	-138.653	-758.452	-469.577	-146.273	-401.222
2.2869	-222.377	141.908	-202.79	-495.372	-169.652	-752.448	-478.745	-154.708	-397.81
2.2969	-223.652	142.454	-217.608	-469.531	-200.377	-746.354	-487.646	-162.948	-394.042
2.3068	-191.209	142.516	-232.164	-443.476	-230.128	-740.531	-496.196	-170.812	-390.04
2.3167	-173.144	142.924	-246.583	-417.005	-259.144	-735.119	-504.559	-178.365	-385.805
2.3267	-179.683	143.633	-260.985	-389.9	-287.647	-730.232	-512.871	-185.663	-381.32
2.3366	-218.616	144.69	-275.056	-362.756	-315.025	-726.083	-520.997	-192.541	-376.694
2.3465	-278.092	145.455	-288.92	-335.36	-341.539	-722.685	-529.03	-199.06	-371.894
2.3565	-300.834	145.983	-302.686	-307.485	-367.428	-720.029	-537.033	-205.265	-366.868
2.3664	-294.839	146.038	-316.056	-279.743	-392.176	-718.133	-544.812	-211.021	-361.707
2.3764	-281.868	146.065	-329.274	-251.626	-416.293	-716.872	-552.468	-216.435	-356.286
2.3863	-232.055	146.177	-342.053	-223.75	-439.319	-716.142	-559.775	-221.394	-350.685
2.3962	-255.037	146.407	-354.5	-195.884	-461.53	-715.759	-566.725	-225.952	-344.814
2.4062	-287.726	146.673	-366.712	-167.799	-483.176	-715.519	-573.284	-230.152	-338.566
2.4161	-291.746	146.892	-378.421	-140.106	-503.863	-715.197	-579.217	-233.915	-332.017
2.426	-284.634	146.582	-389.725	-112.571	-523.853	-714.542	-584.486	-237.296	-325.057
2.436	-255.048	146.513	-400.71	-84.9664	-543.379	-713.283	-589.026	-240.336	-317.555
2.4459	-276.919	147.973	-411.131	-57.8902	-562.088	-711.184	-592.646	-242.991	-309.608
2.4558	-282.371	148.786	-421.078	-31.1091	-580.21	-707.987	-595.301	-245.313	-301.093
2.4658	-253.03	150.452	-430.62	-4.40013	-597.943	-703.405	-596.923	-247.342	-291.871
2.4757	-247.491	150.835	-439.544	21.6613	-614.947	-697.316	-597.413	-249.062	-282.085
2.4856	-209.897	151.429	-447.927	47.3048	-631.405	-689.503	-596.743	-250.519	-271.614
2.4956	-261.351	151.017	-455.822	72.745	-647.47	-679.715	-594.86	-251.75	-260.317
2.5055	-292.675	151.005	-463.05	97.4373	-662.799	-668.046	-591.79	-252.754	-248.406
2.5154	-355.639	150.918	-469.675	121.604	-677.524	-654.349	-587.532	-253.569	-235.77
2.5254	-433.303	151.648	-475.732	145.45	-691.741	-638.443	-582.057	-254.224	-222.278
2.5353	-440.131	152.352	-481.083	168.468	-705.11	-620.682	-575.526	-254.725	-208.22
2.5453	-402.759	152.126	-485.817	191.093	-717.835	-600.789	-567.876	-255.102	-193.341
2.5552	-482.724	152.308	-489.822	212.848	-729.588	-579.285	-559.348	-255.361	-177.983
2.5651	-554.358	152.188	-493.132	233.938	-740.421	-556.142	-549.968	-255.519	-162.051
2.5751	-655.994	153.013	-495.755	254.544	-750.342	-531.297	-539.741	-255.584	-145.435
2.585	-639.568	152.781	-497.624	274.234	-759.066	-505.473	-528.992	-255.561	-128.538
2.5949	-587.422	153.433	-498.755	293.2	-766.61	-478.666	-517.742	-255.451	-111.267
2.6049	-555.397	154.159	-499.136	311.606	-772.944	-450.852	-505.996	-255.252	-93.523
2.6148	-504.302	154.692	-498.749	329.072	-777.861	-422.847	-494.113	-254.963	-75.7405
2.6247	-442.318	153.633	-497.59	345.773	-781.355	-394.633	-482.09	-254.577	-57.8239
2.6347	-408.54	153.858	-495.627	361.858	-783.373	-366.173	-469.914	-254.078	-39.6709
2.6446	-406.801	153.57	-492.892	376.998	-783.818	-338.266	-457.925	-253.467	-21.7207
2.6545	-413.367	152.88	-489.364	391.352	-782.674	-310.833	-446.084	-252.728	-3.8629
2.6645	-412.883	151.712	-484.988	405.05	-779.873	-283.786	-434.34	-251.84	14.0159
2.6744	-452.186	153.013	-479.85	417.818	-775.451	-257.811	-422.98	-250.81	31.501
2.6843	-448.709	153.561	-473.906	429.796	-769.386	-232.742	-411.918	-249.618	48.7244
2.6943	-422.427	154.118	-467.084	441.098	-761.601	-208.411	-401.063	-248.239	65.8173
2.7042	-385.626	154.364	-459.52	451.5	-752.275	-185.337	-390.63	-246.692	82.4096
2.7142	-397.941	154.539	-451.064	461.221	-741.257	-163.048	-380.39	-244.939	98.8188
2.7241	-388.175	154.288	-441.887	470.074	-728.814	-141.947	-370.514	-243.008	114.709
2.734	-400.253	154.424	-431.915	478.17	-714.903	-121.732	-360.851	-240.881	130.25
2.744	-420.224	155.373	-421.041	485.59	-699.43	-102.105	-351.25	-238.532	145.604
2.7539	-457.044	155.806	-409.49	492.2	-682.777	-83.33	-341.834	-236.007	160.484
2.7638	-425.038	155.607	-397.166	498.091	-664.877	-65.0616	-332.435	-233.288	175.074
2.7738	-432.562	154.232	-383.944	503.328	-645.613	-46.9607	-322.879	-230.348	189.548
2.7837	-377.902	152.33	-370.101	507.825	-625.454	-29.223	-313.282	-227.251	203.654
2.7936	-341.187	151.142	-355.522	511.654	-604.296	-11.501	-303.472	-223.977	217.579
2.8036	-265.881	150.932	-340.064	514.865	-581.99	6.54607	-293.275	-220.496	231.499
2.8135	-221.096	150.355	-324.053	517.413	-559.06	24.7056	-282.83	-216.888	245.177
2.8234	-191.175	149.781	-307.356	519.357	-535.357	43.2876	-271.982	-213.125	258.789
2.8334	-133.688	147.653	-289.813	520.728	-510.693	62.5971	-260.569	-209.177	272.505
2.8433	-80.7486	146.45	-271.796	521.524	-485.618	82.333	-248.787	-205.131	286.078
2.8533	-120.711	144.871	-252.965	521.784	-459.674	102.952	-236.375	-200.912	299.806
2.8632	-167.446	145.05	-233.72	521.529	-433.419	124.069	-223.575	-196.611	313.427
2.8731	-206.081	144.463	-213.899	520.788	-406.629	145.886	-210.272	-192.191	327.086
2.8831	-237.33	143.046	-193.323	519.574	-379.046	168.601	-196.341	-187.612	340.918
2.893	-245.193	142.017	-172.429	517.936	-351.241	191.701	-182.094	-182.968	354.637
2.9029	-292.739	140.605	-151.043	515.89	-322.949	215.323	-167.435	-178.216	368.362
2.9129	-265.513	138.911	-128.972	513.438	-293.884	239.607	-152.262	-173.308	382.206
2.9228	-264.795	136.789	-106.689	510.655	-264.629	263.937	-136.941	-168.344	395.857
2.9327	-275.442	136.075	-84.0084	507.544	-234.896	288.415	-121.387	-163.275	409.414
2.9427	-273.522	135.79	-60.7279	504.096	-204.378	313.136	-105.513	-158.048	422.966
2.9526	-241.346	134.941	-37.3478	500.408	-173.687	337.447	-89.7109	-152.768	436.192
2.9625	-118.921	132.979	-13.6724	496.471	-142.527	361.438	-73.8978	-147.385	449.176
2.9725	-70.0688	131.88	10.5055	492.269	-110.585	385.19	-57.9889	-141.841	461.991
2.9824	-32.6879	128.938	34.6651	487.911	-78.516	408.081	-42.3744	-136.251	474.325
2.9923	-11.8849	127.379	59.0095	483.382	-46.0263	430.216	-26.9615	-130.562	486.257
3.0023	-12.9418	125.325	83.7485	478.657	-12.8136	451.686	-11.6602	-124.719	497.848
3.0122	53.8579	123.319	108.348	473.856	20.4167	471.958	3.16855	-118.842	508.82
3.0222	92.1816	121.953	133.265	468.905	54.2845	491.358	17.7761	-112.82	519.352
3.0321	115.146	121.639	157.961	463.926	88.0518	509.435	31.8309	-106.781	529.197
3.042	177.023	122.512	182.645	458.891	121.986	526.347	45.4504	-100.674	538.432
3.052	251.152	122.661	207.524	453.769	156.352	542.225	58.7428	-94.4451	547.119
3.0619	253.865	122.491	232.06	448.684	190.374	556.75	71.4277	-88.2302	555.066
3.0718	234.911	122.048	256.461	443.602	224.3	570.102	83.6338	-81.9785	562.355
3.0818	215.997	121.199	280.929	438.492	258.367	582.43	95.4772	-75.6385	569.048
3.0917	237.959	121.1	304.935	433.471	291.786	593.531	106.727	-69.349	575.014
3.1016	287.718	121.16	328.682	428.506	324.789	603.588	117.516	-63.0586	580.334
3.1116	279.753	122.044	352.365	423.561	357.586	612.749	127.961	-56.7155	585.067
3.1215	356.782	121.407	375.47	418.749	389.408	620.893	137.871	-50.4575	589.14
3.1314	398.781	120.585	398.194	414.033	420.474	628.183	147.374	-44.231	592.624
3.1414	449.075	120.946	420.722	409.377	450.975	634.741	156.579	-37.9826	595.573
3.1513	470.991	119.82	442.562	404.886	480.195	640.496	165.323	-31.8446	597.955
3.1612	524.104	119.602	463.903	400.521	508.346	645.565	173.719	-25.7604	599.828
3.1712	499.786	120.022	484.915	396.247	535.602	650.033	181.865	-19.6738	601.231
3.1811	473.568	121.128	505.139	392.156	561.334	653.842	189.611	-13.7093	602.16
3.1911	458.084	121.509	524.947	388.17	585.988	657.09	197.129	-7.74774	602.655
3.201	468.98	122.481	543.907	384.375	609.007	659.722	204.274	-1.90831	602.726
3.2109	493.784	122.175	562.184	380.73	630.59	661.773	211.131	3.87033	602.394
3.2209	499.956	122.258	579.919	377.204	650.892	663.245	217.767	9.64808	601.66
3.2308	558.709	121.403	596.724	373.867	669.473	664.091	224.048	15.3126	600.543
3.2407	616.904	121.343	612.749	370.683	686.523	664.303	230.039	20.9257	599.039
3.2507	610.992	121.485	628.112	367.618	702.18	663.844	235.791	26.5472	597.124
3.2606	576.023	121.298	642.477	364.731	716.129	662.691	241.184	32.0685	594.825
3.2705	564.605	121.068	655.975	361.987	728.54	660.811	246.267	37.5493	592.114
3.2805	621.965	121.937	668.701	359.354	739.53	658.141	251.079	43.0471	588.94
3.2904	599.513	121.099	680.376	356.878	748.898	654.709	255.516	48.4536	585.348
3.3003	559.717	121.675	691.109	354.525	756.788	650.47	259.62	53.8241	581.287
3.3103	527.676	123.32	700.972	352.264	763.287	645.354	263.421	59.2115	576.684
3.3202	590.867	115.476	709.747	350.13	768.299	639.458	266.838	64.5053	571.608
3.3302	607.284	114.897	717.593	348.071	771.958	632.667	269.936	69.8084	565.933
3.3401	643.069	116.295	724.337	346.115	774.227	625.127	272.654	75.0087	559.749
3.35	568.828	109.26	730.046	344.23	775.186	616.799	275.023	80.1524	552.981
3.36	644.907	109.17	734.75	342.386	774.857	607.616	277.066	85.2816	545.532
3.3699	694.657	110.239	738.343	340.604	773.279	597.802	278.747	90.284	537.535
3.3798	726.74	113.262	740.868	338.853	770.487	587.315	280.093	95.2002	528.906
3.3898	773.151	105.896	742.327	337.1	766.461	576.09	281.122	100.067	519.539
3.3997	855.76	105.465	742.685	335.364	761.306	564.407	281.821	104.774	509.616
3.4096	868.077	105.194	741.958	333.614	755.009	552.21	282.21	109.36	499.045
3.4196	742.009	104.802	740.121	331.814	747.51	539.425	282.298	113.857	487.713
3.4295	646.664	105.426	737.211	329.983	738.974	526.361	282.092	118.162	475.851
3.4394	650.743	105.804	733.216	328.088	729.346	512.938	281.601	122.313	463.362
3.4494	611.796	91.4322	728.085	326.09	718.526	499.058	280.821	126.338	450.122
3.4593	528.789	89.7804	721.925	324.012	706.74	485.032	279.772	130.151	436.414
3.4692	467.914	88.2555	714.7	321.818	693.898	470.746	278.45	133.784	422.126
3.4792	537.078	91.0582	706.329	319.466	679.864	456.066	276.837	137.269	407.128
3.4891	679.038	93.3454	696.991	316.986	664.931	441.291	274.963	140.532	391.743
3.4991	677.78	90.6376	686.514	314.308	648.81	426.116	272.785	143.638	375.683
3.509	586.49	88.8982	675.12	311.471	631.84	410.829	270.341	146.526	359.295
3.5189	359.244	83.3457	662.729	308.431	613.88	395.256	267.601	149.23	342.446
3.5289	419.368	81.2109	649.218	305.137	594.756	379.204	264.523	151.779	324.983
3.5388	434.782	80.4503	634.88	301.639	574.874	362.957	261.159	154.126	307.28
3.5487	410.58	79.944	619.607	297.889	554.076	346.317	257.467	156.304	289.188
3.5587	346.28	79.1908	603.255	293.828	532.168	329.068	253.395	158.338	270.542
3.5686	463.746	86.8436	586.176	289.523	509.626	311.514	249.014	160.194	251.736
3.5785	382.987	82.8754	568.24	284.92	486.273	293.45	244.277	161.901	232.607
3.5885	386.167	85.2782	549.282	279.954	461.905	274.653	239.124	163.478	212.978
3.5984	438.352	79.7237	529.712	274.71	437.058	255.477	233.654	164.901	193.261
3.6083	454.716	81.595	509.375	269.127	411.541	235.723	227.819	166.191	173.28
3.6183	432.281	75.9549	488.089	263.131	385.14	215.183	221.556	167.361	152.85
3.6282	374.102	75.399	466.315	256.831	358.441	194.279	214.999	168.392	132.398
3.6381	284.324	75.0363	443.877	250.158	331.241	172.835	208.099	169.295	111.74
3.6481	243.716	74.5464	420.578	243.029	303.318	150.665	200.799	170.077	90.6873
3.658	212.946	72.8643	396.922	235.576	275.293	128.268	193.266	170.721	69.681
3.668	149.308	71.571	372.469	227.642	246.664	105.26	185.372	171.235	48.3205
3.6779	130.491	69.3941	347.75	219.377	218.066	82.1825	177.307	171.605	27.0574
3.6878	169.855	65.8359	322.563	210.698	189.278	58.8983	169.025	171.83	5.70453
3.6978	212.716	68.1875	296.688	201.506	160.07	35.2714	160.476	171.903	-15.9271
3.7077	163.724	65.1864	270.686	191.979	131.089	11.883	151.87	171.814	-37.3755
3.7176	167.802	60.3468	244.342	182.026	102.103	-11.3905	143.163	171.559	-58.826
3.7276	184.974	59.3538	217.429	171.535	72.8812	-34.6662	134.307	171.123	-80.4625
3.7375	164.008	60.2597	190.529	160.717	44.0671	-57.364	125.52	170.508	-101.819
3.7474	114.195	60.7696	163.418	149.466	15.4251	-79.608	116.756	169.703	-123.077
3.7574	152.926	58.8496	135.863	137.665	-13.2746	-101.51	107.964	168.692	-144.414
3.7673	176.603	57.9369	108.461	125.551	-41.4034	-122.537	99.3592	167.49	-165.369
3.7772	132.952	57.637	80.9805	113.011	-69.1969	-142.825	90.8849	166.084	-186.119
3.7872	82.0222	59.8803	53.1881	99.9159	-96.8784	-162.496	82.488	164.456	-206.838
3.7971	1.32444	62.4377	25.684	86.5321	-123.844	-181.098	74.3618	162.638	-227.076
3.8071	-100.434	63.9282	-2.04262	72.5956	-150.589	-198.964	66.3628	160.595	-247.21
3.817	-223.852	62.1962	-29.3933	58.3922	-176.531	-215.71	58.6664	158.372	-266.807
3.8269	-199.456	55.9423	-56.6024	43.7925	-201.893	-231.51	51.2013	155.955	-286.042
3.8369	-149.53	55.0341	-83.8991	28.6524	-226.878	-246.515	43.9003	153.322	-305.077
3.8468	-71.2448	56.086	-110.695	13.2847	-250.941	-260.444	36.9087	150.535	-323.51
3.8567	-33.5736	54.0431	-137.222	-2.44901	-274.294	-273.487	30.1468	147.578	-341.511
3.8667	-136.303	52.7789	-163.704	-18.701	-297.118	-285.808	23.5391	144.427	-359.239
3.8766	-275.576	51.6691	-189.569	-35.1331	-318.917	-297.216	17.2035	141.158	-376.325
3.8865	-250.311	50.6448	-215.045	-51.8924	-339.885	-307.901	11.0549	137.749	-392.936
3.8965	-126.583	53.431	-240.344	-69.1379	-360.183	-318.031	5.01323	134.176	-409.225
3.9064	-63.6886	55.0813	-264.923	-86.5092	-379.369	-327.471	-0.82362	130.519	-424.857
3.9163	-71.3653	52.4765	-289.001	-104.161	-397.617	-336.398	-6.54078	126.753	-439.995
3.9263	-69.1595	50.2967	-312.778	-122.257	-415.065	-344.963	-12.219	122.847	-454.78
3.9362	-206.992	51.6527	-335.743	-140.418	-431.335	-353.056	-17.7689	118.885	-468.913
3.9461	-369.877	54.1837	-358.106	-158.806	-446.579	-360.821	-23.2706	114.836	-482.544
3.9561	-379.919	54.1106	-380.05	-177.588	-460.912	-368.38	-28.8006	110.661	-495.802
3.966	-436.289	60.3434	-401.108	-196.37	-474.025	-375.616	-34.2669	106.445	-508.419
3.976	-607.087	65.378	-421.674	-215.508	-486.165	-382.701	-39.796	102.104	-520.649
3.9859	-709.274	63.2709	-441.31	-234.6	-497.074	-389.506	-45.2895	97.7251	-532.244
3.9958	-652.836	62.0458	-460.201	-253.814	-506.868	-396.104	-50.8109	93.2622	-543.324
4.0058	-647.776	60.532	-478.502	-273.322	-515.62	-402.545	-56.4207	88.6659	-553.988
4.0157	-723.103	57.9658	-495.823	-292.711	-523.15	-408.676	-62.0069	84.0238	-564.013
4.0256	-735.565	58.108	-512.331	-312.153	-529.551	-414.529	-67.6211	79.2853	-573.499
4.0356	-659.799	59.5676	-528.162	-331.82	-534.87	-420.117	-73.3123	74.396	-582.522
4.0455	-504.63	59.0127	-542.98	-351.295	-539.007	-425.275	-78.9547	69.4482	-590.888
4.0554	-519.231	57.3333	-556.934	-370.75	-542.028	-430.005	-84.5898	64.3891	-598.675
4.0654	-562.665	54.473	-570.136	-390.356	-543.958	-434.29	-90.2555	59.1617	-605.934
4.0753	-589.72	55.6736	-582.311	-409.696	-544.772	-437.982	-95.8175	53.8677	-612.504
4.0852	-682.483	59.7694	-593.585	-428.94	-544.51	-441.067	-101.31	48.4541	-618.441
4.0952	-728.657	60.7643	-604.048	-448.257	-543.171	-443.51	-106.761	42.865	-623.777
4.1051	-708.15	60.822	-613.485	-467.235	-540.801	-445.21	-112.039	37.2144	-628.385
4.115	-704.886	60.289	-622	-486.041	-537.414	-446.151	-117.171	31.4516	-632.305
4.125	-770.788	61.6828	-629.662	-504.837	-532.983	-446.294	-122.182	25.5237	-635.549
4.1349	-843.33	61.505	-636.315	-523.222	-527.619	-445.61	-126.947	19.5586	-638.037
4.1449	-833.49	57.9916	-642.094	-541.542	-521.241	-444.069	-131.54	13.4475	-639.807
4.1548	-801.025	57.6403	-646.887	-559.404	-514	-441.697	-135.848	7.3263	-640.814
4.1647	-694.827	57.0899	-650.757	-576.969	-505.864	-438.491	-139.899	1.15017	-641.071
4.1747	-663.282	59.2421	-653.737	-594.384	-496.763	-434.423	-143.713	-5.12624	-640.567
4.1846	-663.189	59.6066	-655.774	-611.276	-486.907	-429.605	-147.2	-11.3582	-639.312
4.1945	-632.688	60.6962	-656.91	-627.796	-476.236	-424.038	-150.391	-17.5879	-637.31
4.2045	-606.979	61.5926	-657.153	-644.082	-464.66	-417.704	-153.304	-23.8568	-634.536
4.2144	-584.035	63.1871	-656.511	-659.784	-452.438	-410.785	-155.878	-30.0178	-631.059
4.2243	-581.989	60.4509	-655.003	-675.043	-439.487	-403.283	-158.14	-36.1121	-626.869
4.2343	-688.592	56.1142	-652.616	-689.985	-425.697	-395.179	-160.111	-42.1788	-621.932
4.2442	-794.972	57.9107	-649.413	-704.287	-411.374	-386.705	-161.754	-48.0757	-616.37
4.2541	-818.719	58.3202	-645.394	-718.081	-396.418	-377.85	-163.096	-53.845	-610.162
4.2641	-802.125	68.4991	-640.522	-731.475	-380.7	-368.589	-164.155	-59.5249	-603.262
4.274	-801.058	72.3133	-634.917	-744.181	-364.571	-359.174	-164.919	-64.9858	-595.837
4.284	-700.732	62.7617	-628.487	-756.436	-347.742	-349.476	-165.415	-70.3238	-587.768
4.2939	-666.18	62.578	-621.381	-767.974	-330.589	-339.747	-165.644	-75.4206	-579.248
4.3038	-669.842	64.2769	-613.565	-778.903	-312.986	-329.94	-165.626	-80.3212	-570.229
4.3138	-775.906	61.7846	-604.971	-789.305	-294.792	-320	-165.37	-85.0654	-560.644
4.3237	-746.892	62.875	-595.798	-798.954	-276.414	-310.159	-164.896	-89.554	-550.714
4.3336	-557.779	61.4256	-585.99	-807.94	-257.717	-300.348	-164.215	-93.8336	-540.374
4.3436	-472.283	64.2227	-575.465	-816.329	-238.557	-290.486	-163.33	-97.9446	-529.54
4.3535	-456.481	63.4765	-564.462	-823.937	-219.365	-280.784	-162.271	-101.807	-518.454
4.3634	-568.803	55.9646	-552.906	-830.838	-200.002	-271.148	-161.044	-105.468	-507.03
4.3734	-668.11	56.0967	-540.703	-837.075	-180.32	-261.478	-159.644	-108.967	-495.169
4.3833	-683.497	57.9061	-528.125	-842.511	-160.765	-251.963	-158.11	-112.241	-483.124
4.3932	-564.607	57.9403	-515.085	-847.202	-141.193	-242.494	-156.439	-115.334	-470.793
4.4032	-515.954	54.3779	-501.473	-851.17	-121.459	-232.96	-154.621	-118.284	-458.059
4.4131	-575.189	54.2122	-487.593	-854.327	-102.011	-223.535	-152.7	-121.04	-445.188
4.423	-671.808	55.8098	-473.343	-856.706	-82.6998	-214.106	-150.667	-123.641	-432.059
4.433	-638.316	58.1574	-458.603	-858.311	-63.3848	-204.558	-148.505	-126.122	-418.544
4.4429	-388.52	58.3048	-443.7	-859.102	-44.5006	-195.066	-146.265	-128.438	-404.918
4.4529	-246.47	55.7839	-428.366	-859.088	-25.7131	-185.422	-143.905	-130.645	-390.908
4.4628	-270.201	56.1397	-412.938	-858.264	-7.44259	-175.807	-141.479	-132.705	-376.8
4.4727	-363.032	56.6366	-397.294	-856.629	10.4586	-166.115	-138.967	-134.644	-362.457
4.4827	-322.575	53.4747	-381.307	-854.149	28.1258	-156.243	-136.346	-136.484	-347.737
4.4926	-371.838	53.031	-365.325	-850.871	45.1693	-146.386	-133.672	-138.19	-332.937
4.5025	-400.062	55.7682	-349.22	-846.772	61.7347	-136.45	-130.922	-139.781	-317.919
4.5125	-352.18	56.8485	-332.858	-841.797	77.9516	-126.34	-128.07	-141.271	-302.536
4.5224	-330.651	56.6922	-316.596	-836.046	93.4683	-116.27	-125.175	-142.627	-287.106
4.5323	-296.535	54.9632	-300.3	-829.472	108.426	-106.154	-122.211	-143.863	-271.488
4.5423	-229.569	57.8082	-283.833	-821.999	122.945	-95.9061	-119.147	-144.983	-255.537
4.5522	-253.994	55.1358	-267.553	-813.778	136.717	-85.7528	-116.047	-145.961	-239.588
4.5621	-239.734	51.8749	-251.322	-804.742	149.875	-75.6133	-112.88	-146.803	-223.503
4.5721	-267.96	54.2409	-235.003	-794.792	162.527	-65.4092	-109.615	-147.507	-207.138
4.582	-337.748	59.2714	-218.949	-784.132	174.411	-55.3683	-106.317	-148.054	-190.846
4.5919	-361.292	60.8826	-203.02	-772.672	185.645	-45.412	-102.953	-148.445	-174.489
4.6019	-330.113	58.9558	-187.083	-760.292	196.324	-35.4643	-99.4885	-148.675	-157.928
4.6118	-308.759	59.3435	-171.478	-747.247	206.228	-25.7459	-95.9924	-148.733	-141.524
4.6218	-273.421	61.0495	-155.913	-733.283	215.55	-16.0809	-92.3936	-148.615	-124.975
4.6317	-247.651	62.561	-140.72	-718.687	224.098	-6.6808	-88.764	-148.319	-108.643
4.6416	-262.339	61.1575	-125.763	-703.335	231.963	2.536	-85.0676	-147.839	-92.3926
4.6516	-199.202	62.1269	-110.912	-687.071	239.207	11.646	-81.2664	-147.167	-76.0903
4.6615	-169.419	60.3507	-96.4843	-670.234	245.681	20.4557	-77.4369	-146.312	-60.0916
4.6714	-192.385	62.6077	-82.345	-652.676	251.455	29.0478	-73.5428	-145.269	-44.2606
4.6814	-229.864	64.1308	-68.3719	-634.224	256.57	37.4987	-69.5455	-144.024	-28.4665
4.6913	-206.845	58.2793	-54.8589	-615.261	260.918	45.6335	-65.5276	-142.603	-13.0495
4.7012	-172.138	59.7312	-41.6779	-595.621	264.547	53.5338	-61.4532	-140.998	2.12736
4.7112	-137.735	61.0002	-28.7131	-575.112	267.477	61.2725	-57.2848	-139.192	17.1936
4.7211	-65.3334	59.8158	-16.2348	-554.161	269.642	68.6921	-53.1116	-137.226	31.8307
4.731	-96.7019	62.8615	-4.12103	-532.584	271.07	75.8689	-48.899	-135.087	46.1763
4.741	-88.3711	65.0711	7.73624	-510.171	271.76	82.8691	-44.612	-132.757	60.3586
4.7509	17.0155	68.3028	19.0926	-487.391	271.693	89.5499	-40.3455	-130.289	74.0848
4.7609	31.2268	67.3582	30.1712	-463.802	270.864	96.043	-36.024	-127.641	87.6253
4.7708	-55.075	67.4462	40.7454	-439.897	269.29	102.214	-31.7453	-124.873	100.705
4.7807	-88.9183	65.8385	50.9245	-415.464	266.967	108.125	-27.4785	-121.966	113.458
4.7907	-83.241	62.2576	60.8023	-390.271	263.862	113.826	-23.1939	-118.898	126.009
4.8006	-38.9325	66.2449	70.18	-364.842	260.043	119.196	-18.991	-115.739	138.108
4.8105	21.3173	65.5513	79.1579	-338.952	255.491	124.287	-14.8407	-112.467	149.884
4.8205	80.9069	65.1179	87.8214	-312.356	250.161	129.141	-10.7164	-109.056	161.456
4.8304	131.279	63.477	95.9991	-285.61	244.173	133.652	-6.71451	-105.583	172.595
4.8403	200.083	66.2272	103.782	-258.475	237.495	137.866	-2.80721	-102.023	183.426
4.8503	217.407	66.8678	111.248	-230.695	230.071	141.815	1.03046	-98.3476	194.056
4.8602	218.998	63.8894	118.251	-202.852	222.074	145.418	4.70955	-94.6389	204.279
4.8701	103.52	64.53	124.874	-174.697	213.461	148.712	8.25823	-90.8689	214.206
4.8801	47.2658	68.435	131.185	-145.966	204.166	151.729	11.7007	-87.0071	223.938
4.89	157.712	70.1342	137.065	-117.262	194.409	154.409	14.9604	-83.1388	233.283
4.8999	309.483	70.3058	142.588	-88.326	184.137	156.792	18.0665	-79.2334	242.343
4.9099	307.559	69.3162	147.814	-58.8897	173.279	158.904	21.0438	-75.2588	251.205
4.9198	223.831	73.939	152.647	-29.5705	162.091	160.716	23.831	-71.3018	259.695
4.9298	95.3563	74.9788	157.196	0.19518	150.393	162.28	26.4843	-67.2895	267.983
4.9397	99.1735	70.8612	161.382	29.7831	138.463	163.58	28.9531	-63.3088	275.903
4.9496	-56.2219	67.2999	165.263	59.4613	126.23	164.655	31.2688	-59.3257	283.537
4.9596	-240.877	68.3226	168.887	89.5014	113.613	165.534	33.4588	-55.306	290.956
4.9695	-116.771	67.2001	172.193	119.273	100.91	166.224	35.4874	-51.3351	298.009
4.9794	156.493	69.7212	175.234	149.046	88.0409	166.76	37.3867	-47.3775	304.769
4.9894	249.802	65.7691	178.05	179.092	74.9196	167.171	39.185	-43.3977	311.297
4.9993	203.752	64.4442	180.598	208.779	61.8518	167.476	40.8584	-39.4787	317.459
5.0092	260.955	69.5373	182.922	238.378	48.7493	167.705	42.4381	-35.5837	323.319
5.0192	211.303	67.0407	185.057	268.156	35.5204	167.883	43.9521	-31.6761	328.93
5.0291	164.08	73.8916	186.975	297.487	22.4689	168.032	45.3835	-27.8357	334.178
5.039	58.392	75.1627	188.714	326.64	9.49908	168.173	46.7608	-24.0246	339.118
5.049	107.08	75.061	190.304	355.874	-3.48329	168.326	48.1102	-20.2056	343.796
5.0589	92.2036	72.9586	191.727	384.576	-16.1857	168.503	49.4164	-16.4551	348.118
5.0688	2.91892	72.1665	193.016	413.007	-28.7082	168.717	50.7039	-12.7349	352.132
5.0788	-16.4987	71.6309	194.197	441.422	-41.1454	168.978	51.995	-9.00727	355.877
5.0887	173.817	78.9415	195.26	469.221	-53.2219	169.286	53.2717	-5.3462	359.28
5.0987	211.303	77.4346	196.243	496.936	-65.1564	169.647	54.5662	-1.67693	362.412
5.1086	229.38	73.8573	197.139	523.983	-76.687	170.051	55.8571	1.92795	365.214
5.1185	146.573	74.2068	197.974	550.61	-87.9128	170.494	57.1597	5.50595	367.724
5.1285	140.992	77.5315	198.769	577.052	-98.9216	170.972	58.488	9.09333	369.965
5.1384	195.996	82.5802	199.521	602.75	-109.474	171.463	59.8142	12.6185	371.899
5.1483	246.329	87.7572	200.252	627.943	-119.662	171.956	61.1485	16.1174	373.554
5.1583	182.091	78.9482	200.981	652.848	-129.567	172.441	62.4998	19.6242	374.947
5.1682	174.842	79.1045	201.707	676.94	-138.97	172.89	63.8348	23.0678	376.055
5.1781	217.118	79.1257	202.447	700.443	-147.957	173.291	65.1596	26.4815	376.898
5.1881	155.541	73.7226	203.221	723.558	-156.593	173.628	66.4786	29.897	377.486
5.198	1.76665	76.0627	204.023	745.796	-164.688	173.877	67.7561	33.2432	377.811
5.2079	-136.217	80.4587	204.872	767.366	-172.314	174.026	68.9953	36.5508	377.884
5.2179	-89.5082	77.195	205.785	788.45	-179.522	174.058	70.1977	39.8485	377.706
5.2278	26.1729	76.708	206.753	808.601	-186.149	173.96	71.3287	43.0659	377.284
5.2378	-82.987	79.1304	207.803	828.201	-192.312	173.717	72.4007	46.2629	376.612
5.2477	-130.333	80.7355	208.921	846.835	-197.869	173.324	73.3822	49.3703	375.707
5.2576	-9.65398	78.4114	210.125	864.68	-202.867	172.772	74.2751	52.4149	374.567
5.2676	50.5402	79.8714	211.432	881.883	-207.33	172.046	75.0784	55.4209	373.178
5.2775	63.6421	75.6965	212.821	898.076	-211.152	171.158	75.7683	58.3226	371.572
5.2874	136.577	76.5841	214.309	913.417	-214.365	170.099	76.3468	61.1452	369.738
5.2974	77.4209	78.8713	215.916	928.026	-216.978	168.854	76.8124	63.9109	367.658
5.3073	-67.4851	81.9349	217.612	941.594	-218.924	167.45	77.1517	66.5597	365.377
5.3172	-147.457	78.0968	219.413	954.253	-220.222	165.875	77.3667	69.1157	362.879
5.3272	-135.377	82.4085	221.341	966.098	-220.863	164.112	77.4558	71.5997	360.141
5.3371	-77.38	84.8519	223.356	976.879	-220.829	162.201	77.4166	73.9592	357.221
5.347	-292.154	103.548	225.477	986.701	-220.122	160.125	77.2509	76.2177	354.099
5.357	-174.766	84.3069	227.725	995.637	-218.722	157.863	76.9565	78.3948	350.747
5.3669	-111.821	86.7274	230.052	1003.49	-216.658	155.463	76.5418	80.4467	347.239
5.3768	121.065	92.1522	232.477	1010.35	-213.921	152.903	76.0075	82.3957	343.551
5.3868	270.189	96.2909	235.021	1016.26	-210.479	150.155	75.3506	84.2607	339.649
5.3967	220.601	93.2277	237.63	1021.09	-206.408	147.276	74.5887	86.006	335.622
5.4067	178.977	91.6977	240.349	1024.92	-201.638	144.206	73.7116	87.6687	331.397
5.4166	332.612	102.149	243.119	1027.67	-196.278	141.007	72.7425	89.2179	327.069
5.4265	209.304	117.004	245.959	1029.39	-190.299	137.648	71.6791	90.6732	322.606
5.4365	195.443	112.184	248.89	1030.06	-183.653	134.095	70.5155	92.0506	317.97
5.4464	-92.934	93.3406	251.846	1029.67	-176.493	130.419	69.2816	93.3251	313.264
5.4563	110.741	96.9842	254.848	1028.23	-168.779	126.589	67.9728	94.5134	308.453
5.4663	135.302	101.332	257.915	1025.71	-160.451	122.568	66.5816	95.6283	303.495
5.4762	163.779	95.8681	260.977	1022.15	-151.702	118.442	65.1431	96.6492	298.498
5.4861	148.526	97.6487	264.054	1017.54	-142.481	114.182	63.6507	97.5889	293.421
5.4961	161.363	100.661	267.165	1011.82	-132.716	109.753	62.0959	98.4561	288.219
5.506	170.107	99.3486	270.237	1005.1	-122.635	105.259	60.5174	99.2334	283.002
5.5159	446.007	104.842	273.288	997.347	-112.171	100.673	58.9075	99.9288	277.723
5.5259	628.769	101.519	276.337	988.461	-101.245	95.9677	57.2571	100.547	272.333
5.5358	390.176	102.835	279.31	978.632	-90.1058	91.2611	55.6073	101.072	266.941
5.5457	330.689	109.575	282.225	967.784	-78.6768	86.532	53.9495	101.51	261.497
5.5557	302.89	118.437	285.096	955.803	-66.8684	81.7606	52.2752	101.858	255.944
5.5656	108.276	143.573	287.853	942.94	-54.9463	77.0726	50.6258	102.106	250.392
5.5756	159.112	128.75	290.537	928.948	-42.6987	72.4049	48.9764	102.255	244.729
5.5855	319.716	145.652	293.08	914.12	-30.3982	67.883	47.3679	102.298	239.063
5.5954	330.94	105.781	295.497	898.338	-17.9498	63.4914	45.7914	102.232	233.335
5.6054	578.798	106.795	297.796	881.445	-5.25171	59.2191	44.2391	102.05	227.481
5.6153	584.729	108.7	299.916	863.794	7.41737	55.1807	42.7489	101.753	221.612
5.6252	352.088	107.919	301.867	845.243	20.1602	51.3594	41.3115	101.335	215.665
5.6352	285.982	116.371	303.653	825.61	33.0831	47.7436	39.919	100.788	209.573
5.6451	468.475	117.157	305.224	805.309	45.9054	44.425	38.6042	100.12	203.45
5.655	418.595	113.453	306.585	784.171	58.7345	41.3812	37.3565	99.3264	197.229
5.665	277.969	119.136	307.735	761.994	71.6783	38.5951	36.1671	98.3961	190.841
5.6749	210.855	111.538	308.635	739.246	84.4569	36.1266	35.0614	97.3488	184.407
5.6848	389.78	112.682	309.287	715.737	97.1789	33.9444	34.0272	96.1778	177.858
5.6948	460.381	123.38	309.682	691.243	109.95	32.0228	33.0539	94.8722	171.123
5.7047	363.764	111.761	309.798	666.284	122.495	30.3862	32.1582	93.4622	164.332
5.7147	214.798	109.606	309.626	640.385	135.043	28.9817	31.3179	91.9242	157.345
5.7246	244.238	114.032	309.16	614.094	147.322	27.8124	30.5442	90.2946	150.301
5.7345	307.991	118.045	308.388	587.186	159.435	26.8332	29.8214	88.565	143.129
5.7445	502.134	121.526	307.288	559.413	171.477	26.0028	29.1346	86.7235	135.755
5.7544	297.775	125.767	305.872	531.364	183.183	25.3003	28.4884	84.8142	128.33
5.7643	505.885	139.091	304.122	502.796	194.65	24.6774	27.8654	82.8266	120.783
5.7743	886.48	162.206	302.008	473.448	205.963	24.0874	27.2487	80.7473	113.04
5.7842	300.006	162.783	299.563	443.943	216.869	23.5007	26.6389	78.6252	105.261
5.7941	156.794	158.083	296.762	414.024	227.455	22.8708	26.0184	76.4471	97.3769
5.8041	219.968	161.041	293.565	383.422	237.795	22.1513	25.3688	74.1968	89.3133
5.814	197.178	170.425	290.03	352.783	247.654	21.3207	24.6919	71.9257	81.2404
5.8239	78.3602	164.141	286.123	321.843	257.109	20.3398	23.9707	69.6169	73.0873
5.8339	1007.64	159.712	281.796	290.321	266.219	19.1686	23.1875	67.2512	64.7808
5.8438	1000.43	149.224	277.131	258.888	274.775	17.8075	22.3491	64.8799	56.498
5.8537	456.017	157.271	272.085	227.267	282.843	16.2293	21.4412	62.4826	48.1674
5.8637	-28.0967	169.95	266.6	195.177	290.468	14.4037	20.4478	60.0371	39.716
5.8736	-303.53	152.776	260.785	163.297	297.474	12.3625	19.3853	57.5939	31.325
5.8836	-298.759	173.245	254.524	131.025	303.976	10.0663	18.2305	55.1045	22.8372
5.8935	547.351	160.168	247.943	99.0455	309.821	7.56873	17.0069	52.6193	14.4345
5.9034	201.319	150.641	240.983	67.0753	315.056	4.86126	15.706	50.1134	6.04423
5.9134	-110.982	148.202	233.572	34.8319	319.706	1.93183	14.3179	47.5611	-2.40625
5.9233	-28.5688	143.281	225.861	2.99993	323.659	-1.13797	12.8772	45.013	-10.7363
5.9332	-103.537	149.267	217.783	-28.7041	326.951	-4.35042	11.3788	42.4437	-19.0195
5.9432	273.462	151.109	209.257	-60.5586	329.593	-7.7108	9.81704	39.8268	-27.3281
5.9531	201.723	128.353	200.46	-91.8874	331.523	-11.1212	8.23494	37.2152	-35.4858
5.963	-225.7	162.11	191.315	-122.971	332.762	-14.5837	6.62994	34.5839	-43.5665
5.973	-437.125	168.907	181.734	-154.082	333.309	-18.1027	4.9996	31.9078	-51.642
5.9829	-13.902	206.186	171.916	-184.559	333.152	-21.5783	3.391	29.2428	-59.5425
5.9928	-23.6473	212.222	161.779	-214.677	332.3	-25.0187	1.80258	26.5657	-67.3422
6.0028	-779.211	208.355	151.224	-244.699	330.737	-28.4335	0.23339	23.8535	-75.1117
6.0127	-141.589	161.976	140.476	-273.986	328.501	-31.7341	-1.27089	21.1656	-82.6897
6.0226	351.8	168.163	129.441	-302.807	325.588	-34.9392	-2.71284	18.4808	-90.1496
6.0326	359.155	155.436	118.017	-331.409	321.97	-38.0683	-4.09361	15.7788	-97.5606
6.0425	289.996	144.069	106.447	-359.186	317.73	-41.0525	-5.37468	13.1209	-104.771
6.0525	46.194	156.849	94.5104	-386.666	312.799	-43.951	-6.5725	10.4616	-111.923
6.0624	-202.161	164.956	82.4617	-413.265	307.29	-46.7095	-7.6558	7.86198	-118.872
6.0723	-153.091	163.755	70.198	-439.232	301.174	-49.3657	-8.63172	5.30377	-125.688
6.0823	-178.547	163.778	57.6086	-464.787	294.4	-51.9576	-9.50534	2.77005	-132.437
6.0922	-124.781	172.804	44.9619	-489.389	287.122	-54.4493	-10.2582	0.31953	-138.982
6.1021	-145.53	190.139	32.1502	-513.27	279.295	-56.8859	-10.9008	-2.06598	-145.391
6.1121	-28.9883	185.782	19.0595	-536.632	270.854	-59.3122	-11.4413	-4.40263	-151.727
6.122	276.767	200.932	5.96976	-558.981	261.987	-61.7018	-11.8744	-6.63776	-157.862
6.1319	-495.429	196.081	-7.23077	-580.531	252.636	-64.1012	-12.2131	-8.79022	-163.86
6.1419	147.392	185.825	-20.6579	-601.462	242.718	-66.5569	-12.4684	-10.8767	-169.779
6.1518	52.5205	224.677	-34.0239	-621.333	232.456	-69.0399	-12.6453	-12.8531	-175.501
6.1617	457.002	250.965	-47.4432	-640.338	221.772	-71.5923	-12.7579	-14.7395	-181.085
6.1717	-621.378	180.718	-61.032	-658.635	210.575	-74.2562	-12.8186	-16.554	-186.584
6.1816	121.83	203.091	-74.4985	-675.84	199.11	-76.9895	-12.8385	-18.2618	-191.887
6.1916	534.814	211.029	-88.0944	-692.282	187.167	-79.8549	-12.8307	-19.9006	-197.099
6.2015	250.414	216.259	-101.528	-707.619	175.005	-82.7977	-12.8077	-21.4418	-202.113
6.2114	-405.667	205.841	-114.914	-722.004	162.528	-85.8443	-12.781	-22.9074	-206.981
6.2214	-261.858	184.614	-128.366	-735.557	149.628	-89.0207	-12.7614	-24.3173	-211.745
6.2313	-350.821	173.838	-141.597	-747.994	136.582	-92.2525	-12.7589	-25.6502	-216.307
6.2412	-8.09638	176.174	-154.719	-759.448	123.285	-95.556	-12.7816	-26.9279	-220.711
6.2512	156.434	194.793	-167.844	-770.011	109.62	-98.9471	-12.8372	-28.1703	-224.994
6.2611	-21.6899	187.848	-180.69	-779.464	95.8832	-102.336	-12.9296	-29.3601	-229.065
6.271	-385.095	208.342	-193.367	-787.915	81.9608	-105.732	-13.0628	-30.5173	-232.962
6.281	-653.529	214.526	-205.982	-795.43	67.7326	-109.144	-13.2406	-31.6603	-236.716
6.2909	-350.994	235.743	-218.264	-801.856	53.5069	-112.476	-13.4593	-32.7723	-240.246
6.3008	-851.623	237.837	-230.32	-807.274	39.166	-115.736	-13.7191	-33.8705	-243.584
6.3108	211.571	199.828	-242.25	-811.725	24.5884	-118.929	-14.0199	-34.9699	-246.755
6.3207	-191.242	207.159	-253.797	-815.122	10.0913	-121.967	-14.3514	-36.0519	-249.687
6.3306	-611.543	192.56	-265.064	-817.52	-4.44482	-124.859	-14.7106	-37.1292	-252.408
6.3406	-59.9836	213.374	-276.142	-818.933	-19.1402	-127.613	-15.0952	-38.2133	-254.937
6.3505	203.122	189.218	-286.794	-819.342	-33.6735	-130.157	-15.4901	-39.2816	-257.216
6.3605	-230.824	200.048	-297.218	-818.762	-48.3099	-132.529	-15.8957	-40.3537	-259.286
6.3704	-645.799	193.534	-307.189	-817.217	-62.7283	-134.675	-16.2961	-41.4048	-261.102
6.3803	-917.916	210.554	-316.799	-814.716	-77.0468	-136.614	-16.6878	-42.4413	-262.68
6.3903	-255.703	202.301	-326.125	-811.235	-91.3793	-138.363	-17.0674	-43.468	-264.031
6.4002	-515.683	208.037	-334.965	-806.856	-105.41	-139.891	-17.4208	-44.4582	-265.124
6.4101	-943.775	203.283	-343.402	-801.567	-119.254	-141.224	-17.7463	-45.4158	-265.973
6.4201	-717.642	197.113	-351.503	-795.316	-133.02	-142.384	-18.042	-46.3428	-266.581
6.43	-1209.39	196.905	-359.094	-788.249	-146.405	-143.363	-18.2986	-47.2136	-266.936
6.4399	-548.327	192.448	-366.248	-780.325	-159.518	-144.188	-18.517	-48.0309	-267.046
6.4499	-418.774	187.745	-373.018	-771.475	-172.462	-144.885	-18.698	-48.7955	-266.912
6.4598	-388.38	210.82	-379.262	-761.897	-184.951	-145.459	-18.8385	-49.486	-266.537
6.4697	-588	220.028	-385.04	-751.529	-197.092	-145.936	-18.9423	-50.1055	-265.926
6.4797	-449.165	206.694	-390.395	-740.28	-208.977	-146.339	-19.0131	-50.6547	-265.073
6.4896	-206.447	210.516	-395.215	-728.401	-220.347	-146.677	-19.0535	-51.1196	-264
6.4995	-1187.73	219.212	-399.549	-715.808	-231.3	-146.971	-19.0698	-51.5042	-262.705
6.5095	-265.675	202.645	-403.428	-702.392	-241.922	-147.238	-19.0676	-51.8103	-261.178
6.5194	-871.76	207.815	-406.77	-688.448	-251.98	-147.483	-19.0538	-52.0325	-259.457
6.5294	-1151.88	225.211	-409.64	-673.725	-261.662	-147.719	-19.0351	-52.1769	-257.513
6.5393	-1408.17	216.376	-411.978	-658.546	-270.757	-147.947	-19.0192	-52.2437	-255.393
6.5492	-749.201	223.091	-413.813	-642.798	-279.352	-148.17	-19.013	-52.2385	-253.086
